# Supplementary material for: A member of wheat class III peroxidase gene family, TaPRX-2A, enhanced the tolerance of salt stress
Source: BMC Plant Biol. 2020 Aug 26;20:392. doi: 10.1186/s12870-020-02602-1 (PMC7449071; doi:10.1186/s12870-020-02602-1)
Supplement: Supplementary file 1 — Additional file 1: Table S1. The number of class III peroxidase gene family in 12 plants. [file 12870_2020_2602_MOESM1_ESM.xls]

## Sheet: Sheet1
Table S1:The number of class III peroxidase gene family in 12 plants.
Species	Number
Chlamydomonas reinhardtii	7
Physcomitrella patens	67
Selaginella moellendorffii	167
Vitis vinifera	85
Arabidopsis thaliana	80
Zea mays	155
Oryza sativa	117
Brachypodium distachyon	153
Aegilops tauschii	171
Triticum urartu	159
Triticum dicoccoides	344
Triticum aestivum	669
