# Supplementary material for: A member of wheat class III peroxidase gene family, TaPRX-2A, enhanced the tolerance of salt stress
Source: BMC Plant Biol. 2020 Aug 26;20:392. doi: 10.1186/s12870-020-02602-1 (PMC7449071; doi:10.1186/s12870-020-02602-1)
Supplement: Supplementary file 2 — Additional file 2: Table S2. Subfamily classification of class III peroxidases in the investigated plant genomes. [file 12870_2020_2602_MOESM2_ESM.xls]

## Sheet: Sheet1
Table S2: Subfamily classification of class III peroxidases in the investigated plant genomes.
Triticum aestivum
Gene ID	HMM classification	NJ classification
TraesCS2A02G083900.1	I	I
TraesCS2A02G084100.1	I	I
TraesCS2B02G098100.1	I	I
TraesCS2B02G098200.1	I	I
TraesCS2B02G098400.1	I	I
TraesCS2B02G098600.1	I	I
TraesCS2B02G098700.1	I	I
TraesCS2D02G081900.1	I	I
TraesCS2D02G082100.1	I	I
TraesCS2A02G037700.1	I	I
TraesCS2D02G036700.1	I	I
TraesCS4A02G036100.1	I	I
TraesCS4B02G268900.1	I	I
TraesCS4D02G268200.1	I	I
TraesCS3A02G135200.1	I	I
TraesCS3B02G169000.1	I	I
TraesCS3D02G151200.1	I	I
TraesCS1D02G080200.1	I	I
TraesCS4A02G443000.1	I	I
TraesCS5A02G430700.1	I	I
TraesCS5B02G432600.1	I	I
TraesCS5D02G438300.1	I	I
TraesCS7A02G056400.1	I	I
TraesCS7D02G051300.1	I	I
TraesCS1A02G078100.1	I	I
TraesCS1A02G078200.1	I	I
TraesCS1A02G078400.1	I	I
TraesCS1A02G078600.1	I	I
TraesCS1A02G079400.1	I	I
TraesCS1A02G079500.1	I	I
TraesCS1A02G304500.1.cds1	I	I
TraesCS1A02G304600.1.cds1	I	I
TraesCS1A02G342000.1	I	I
TraesCS1A02G342300.1	I	I
TraesCS1A02G342400.1	I	I
TraesCS1B02G096200.1	I	I
TraesCS1B02G096300.1	I	I
TraesCS1B02G096400.1	I	I
TraesCS1B02G096600.1	I	I
TraesCS1B02G096800.1	I	I
TraesCS1B02G096900.1	I	I
TraesCS1B02G315100.1.cds1	I	I
TraesCS1B02G354800.1	I	I
TraesCS1B02G354900.1	I	I
TraesCS1B02G355000.1	I	I
TraesCS1B02G355200.1	I	I
TraesCS1D02G080300.1	I	I
TraesCS1D02G080400.1	I	I
TraesCS1D02G080600.1	I	I
TraesCS1D02G080800.1	I	I
TraesCS1D02G080900.1	I	I
TraesCS1D02G304100.1.cds1	I	I
TraesCS1D02G304200.1.cds1	I	I
TraesCS1D02G304300.1.cds1	I	I
TraesCS1D02G304400.1.cds1	I	I
TraesCS1D02G304500.1.cds1	I	I
TraesCS1D02G344300.1	I	I
TraesCS1D02G344500.1	I	I
TraesCS2A02G144900.1	I	I
TraesCS2A02G145000.1	I	I
TraesCS2A02G147600.1	I	I
TraesCS2A02G147700.1.cds1	I	I
TraesCS2A02G147800.1	I	I
TraesCS2A02G147900.1	I	I
TraesCS2A02G148100.1	I	I
TraesCS2A02G148200.1	I	I
TraesCS2A02G148600.1	I	I
TraesCS2A02G148900.1	I	I
TraesCS2A02G149400.1	I	I
TraesCS2B02G169900.1	I	I
TraesCS2B02G173000.1	I	I
TraesCS2B02G173200.1.cds1	I	I
TraesCS2B02G173300.1	I	I
TraesCS2B02G173400.1	I	I
TraesCS2B02G173500.1	I	I
TraesCS2B02G173600.1	I	I
TraesCS2B02G173800.1	I	I
TraesCS2B02G173900.1	I	I
TraesCS2B02G174300.1	I	I
TraesCS2D02G148800.1	I	I
TraesCS2D02G152400.1	I	I
TraesCS2D02G152600.1.cds1	I	I
TraesCS2D02G152700.1	I	I
TraesCS2D02G152800.1	I	I
TraesCS2D02G152900.1	I	I
TraesCS2D02G153000.1	I	I
TraesCS2D02G153100.1	I	I
TraesCS2D02G153200.2	I	I
TraesCS2D02G153300.1	I	I
TraesCS2D02G153400.2	I	I
TraesCS2D02G153500.1	I	I
TraesCS2D02G153600.1	I	I
TraesCS2D02G153700.1	I	I
TraesCS2D02G153800.1	I	I
TraesCS2D02G154200.1	I	I
TraesCS3A02G297100.1	I	I
TraesCS3A02G297200.1	I	I
TraesCS3A02G297300.1	I	I
TraesCS3A02G378900.1	I	I
TraesCS3B02G339400.1	I	I
TraesCS3B02G339500.1	I	I
TraesCS3B02G339600.1	I	I
TraesCS3B02G339700.1	I	I
TraesCS3B02G339800.1	I	I
TraesCS3B02G411600.1	I	I
TraesCS3D02G305000.1	I	I
TraesCS3D02G305100.1	I	I
TraesCS3D02G305200.1	I	I
TraesCS3D02G305300.1	I	I
TraesCS3D02G305400.1	I	I
TraesCS3D02G372300.1	I	I
TraesCS4A02G235800.1	I	I
TraesCS4A02G394900.1	I	I
TraesCS5B02G358400.1	I	I
TraesCS5D02G364600.1	I	I
TraesCS6A02G081700.1	I	I
TraesCS6A02G320200.1.cds1	I	I
TraesCS6A02G368200.1	I	I
TraesCS6A02G368400.1	I	I
TraesCS6B02G403900.1	I	I
TraesCS6D02G299700.1	I	I
TraesCS6D02G351300.1	I	I
TraesCS6D02G351500.1	I	I
TraesCS7A02G094400.1	I	I
TraesCS7A02G094600.1	I	I
TraesCS7A02G396400.1.cds1	I	I
TraesCS7A02G396500.1.cds1	I	I
TraesCS7A02G474400.1	I	I
TraesCS7B02G298400.1.cds1	I	I
TraesCS7B02G298500.1.cds1	I	I
TraesCS7B02G298600.1.cds1	I	I
TraesCS7B02G376000.1	I	I
TraesCS7D02G090300.1	I	I
TraesCS7D02G090500.1	I	I
TraesCS7D02G090600.1	I	I
TraesCS7D02G392000.1.cds1	I	I
TraesCS7D02G461500.1	I	I
TraesCSU02G014900.1.cds1	I	I
TraesCSU02G015100.1	I	I
TraesCSU02G062700.1	I	I
TraesCSU02G134300.1	I	I
TraesCSU02G250800.1	I	I
TraesCS1A02G108400.1	I	I
TraesCS1D02G110600.1	I	I
TraesCS3A02G141800.1	I	I
TraesCS3B02G162900.1	I	I
TraesCS3D02G145400.1	I	I
TraesCS4A02G389000.1	I	I
TraesCS7A02G089700.1	I	I
TraesCS7A02G339600.1	I	I
TraesCS7A02G339700.1	I	I
TraesCS7B02G251100.1	I	I
TraesCS7B02G251200.1	I	I
TraesCS7D02G084900.1	I	I
TraesCS7D02G347300.1	I	I
TraesCS7A02G234000.1	I	I
TraesCS7B02G132400.1	I	I
TraesCS7D02G234300.2	I	I
TraesCS2B02G616700.1.cds1	V	I
TraesCS2D02G566800.1.cds1	III	I
TraesCS7A02G319100.1	I	I
TraesCS7B02G219900.1	I	I
TraesCS7D02G315600.1	I	I
TraesCSU02G137000.1.cds1	III	I
TraesCSU02G137300.1.cds1	V	I
TraesCS1A02G077700.2	II	II
TraesCS1A02G077900.1	II	II
TraesCS1A02G078000.1	II	II
TraesCS1B02G095800.1	II	II
TraesCS1B02G096000.1	II	II
TraesCS1B02G096100.1	II	II
TraesCS1D02G079800.1	II	II
TraesCS1D02G080000.1	II	II
TraesCS1D02G080100.1	II	II
TraesCS5A02G039100.1	II	II
TraesCS5A02G039200.1	II	II
TraesCS5A02G039400.1	II	II
TraesCS5A02G039500.1	II	II
TraesCS5A02G039600.1	II	II
TraesCS5B02G040900.1	II	II
TraesCS5D02G046500.1	II	II
TraesCS7A02G474200.1	II	II
TraesCS7B02G375600.1	II	II
TraesCS7D02G461200.1	II	II
TraesCS1A02G200100.1	III	III
TraesCS1A02G200200.1	III	III
TraesCS1B02G214800.1	III	III
TraesCS1B02G214900.1	III	III
TraesCS1D02G203700.1	III	III
TraesCS4B02G347600.2	III	III
TraesCS4B02G347700.1	III	III
TraesCS4D02G342500.1	III	III
TraesCS4D02G342600.1	III	III
TraesCS5A02G516200.1	III	III
TraesCS5A02G516300.1	III	III
TraesCS3A02G249200.1	V	V
TraesCS3B02G278100.1	V	V
TraesCS3D02G249200.1	V	V
TraesCS2A02G229900.1	I	V
TraesCS2B02G251400.1	I	V
TraesCS2D02G233600.1	I	V
TraesCS2A02G467000.1.cds1	V	V
TraesCS2B02G489800.1.cds1	V	V
TraesCS2D02G467000.1.cds1	V	V
TraesCS1A02G317900.1	V	V
TraesCS1A02G318000.1	V	V
TraesCS1A02G318200.1	V	V
TraesCS1A02G318300.1	V	V
TraesCS1A02G318400.1	V	V
TraesCS1A02G318500.1	V	V
TraesCS1A02G318600.1	V	V
TraesCS1A02G318700.1	V	V
TraesCS1A02G318900.1	V	V
TraesCS1A02G319000.1	V	V
TraesCS1A02G356100.1	V	V
TraesCS1B02G330200.1	V	V
TraesCS1B02G330400.1	V	V
TraesCS1B02G330500.1	V	V
TraesCS1B02G330600.1	V	V
TraesCS1B02G330800.1	V	V
TraesCS1B02G331000.1	V	V
TraesCS1B02G331200.1	V	V
TraesCS1B02G331300.1	V	V
TraesCS1B02G365300.1	V	V
TraesCS1D02G317700.1	V	V
TraesCS1D02G317800.1	V	V
TraesCS1D02G317900.1	V	V
TraesCS1D02G318000.1	V	V
TraesCS1D02G318100.1	V	V
TraesCS1D02G318200.1	V	V
TraesCS1D02G318300.1	V	V
TraesCS1D02G318400.1	V	V
TraesCS1D02G318600.1	V	V
TraesCS1D02G318700.1	V	V
TraesCS1D02G318800.1	V	V
TraesCS1D02G354100.1	V	V
TraesCS2A02G451400.1	V	V
TraesCS2A02G476300.2	V	V
TraesCS2B02G284800.1	V	V
TraesCS2B02G284900.1.cds1	V	V
TraesCS2B02G285000.1	V	V
TraesCS2B02G285100.1	V	V
TraesCS2B02G472900.1	V	V
TraesCS2B02G499900.2	V	V
TraesCS2D02G265000.1	V	V
TraesCS2D02G265100.1.cds1	V	V
TraesCS2D02G265400.1	V	V
TraesCS2D02G451200.1	V	V
TraesCS2D02G476200.2	V	V
TraesCS3A02G185900.1	IV	V
TraesCS3A02G325100.2	V	V
TraesCS3B02G215500.1	IV	V
TraesCS3B02G354000.1	V	V
TraesCS3D02G189900.1	IV	V
TraesCS3D02G318500.1	V	V
TraesCS4A02G133900.1	V	V
TraesCS4A02G379400.1	V	V
TraesCS4B02G171000.1	V	V
TraesCS4B02G340100.1	V	V
TraesCS4B02G340200.1	V	V
TraesCS4D02G173000.1	V	V
TraesCS5A02G097800.1	V	V
TraesCS5B02G103300.1	V	V
TraesCS5D02G110100.1	V	V
TraesCS6A02G136500.1	V	V
TraesCS6A02G324200.1	V	V
TraesCS6B02G164400.1	V	V
TraesCS6B02G354600.1	V	V
TraesCS6D02G125500.1	V	V
TraesCS6D02G303900.1	V	V
TraesCS7A02G193800.1	V	V
TraesCS7A02G194000.1	V	V
TraesCS7A02G194100.1	V	V
TraesCS7A02G194200.1	V	V
TraesCS7A02G222200.1	V	V
TraesCS7A02G222300.1	V	V
TraesCS7A02G254700.1	V	V
TraesCS7A02G452900.1	V	V
TraesCS7A02G453000.1	V	V
TraesCS7B02G099100.1	V	V
TraesCS7B02G099200.1	V	V
TraesCS7B02G099400.1	V	V
TraesCS7B02G099600.1	V	V
TraesCS7B02G099800.1	V	V
TraesCS7B02G128700.1	V	V
TraesCS7B02G150800.1	V	V
TraesCS7B02G353100.1	V	V
TraesCS7B02G353200.1	V	V
TraesCS7D02G195000.1	V	V
TraesCS7D02G195100.1	V	V
TraesCS7D02G195200.1	V	V
TraesCS7D02G195400.1	V	V
TraesCS7D02G195500.1	V	V
TraesCS7D02G195700.1	V	V
TraesCS7D02G223900.1	V	V
TraesCS7D02G253200.1	V	V
TraesCS7D02G442200.1	V	V
TraesCS7D02G442300.1	V	V
TraesCSU02G096600.1	V	V
TraesCSU02G096700.1	V	V
TraesCSU02G151100.1	V	V
TraesCSU02G163200.1	V	V
TraesCS1A02G124200.1	VI	VI
TraesCS1B02G142800.1	VI	VI
TraesCS1D02G130200.1	VI	VI
TraesCS2A02G571300.1.cds1	VI	VI
TraesCS2A02G571500.1.cds1	VI	VI
TraesCS2A02G571700.1.cds1	VI	VI
TraesCS2A02G572500.1	VI	VI
TraesCS2A02G572600.1	VI	VI
TraesCS2A02G572700.1	VI	VI
TraesCS2A02G572800.1	VI	VI
TraesCS2A02G573300.1	VI	VI
TraesCS2A02G573400.1	VI	VI
TraesCS2A02G573500.1	VI	VI
TraesCS2A02G573600.1	VI	VI
TraesCS2A02G573700.1	VI	VI
TraesCS2A02G573900.1.cds1	VI	VI
TraesCS2A02G574400.1	VI	VI
TraesCS2B02G612400.1	VI	VI
TraesCS2B02G613400.1	VI	VI
TraesCS2B02G613500.1	VI	VI
TraesCS2B02G613900.1.cds1	VI	VI
TraesCS2B02G614000.1	VI	VI
TraesCS2B02G614100.1	VI	VI
TraesCS2B02G614400.1	VI	VI
TraesCS2B02G614500.1	VI	VI
TraesCS2B02G614800.1	VI	VI
TraesCS2B02G614900.1	VI	VI
TraesCS2B02G615000.1	VI	VI
TraesCS2B02G615100.1	VI	VI
TraesCS2B02G615600.1.cds1	VI	VI
TraesCS2B02G615700.1.cds1	VI	VI
TraesCS2B02G615800.1.cds1	VI	VI
TraesCS2B02G615900.1.cds1	VI	VI
TraesCS2D02G582900.1.cds1	VI	VI
TraesCS2D02G583000.1.cds1	VI	VI
TraesCS2D02G583100.1.cds1	VI	VI
TraesCS2D02G583200.1.cds1	VI	VI
TraesCS2D02G583700.1	VI	VI
TraesCS2D02G583900.1	VI	VI
TraesCS2D02G584000.1	VI	VI
TraesCS2D02G584100.1	VI	VI
TraesCS2D02G584600.1	VI	VI
TraesCS2D02G584700.1	VI	VI
TraesCS2D02G584800.1	VI	VI
TraesCS3A02G425000.1.cds1	VI	VI
TraesCS3A02G509100.1	VI	VI
TraesCS3A02G509600.1.cds1	VI	VI
TraesCS3A02G510300.1	VI	VI
TraesCS3A02G510600.1	VI	VI
TraesCS3A02G510900.1.cds1	VI	VI
TraesCS3B02G034300.1	VI	VI
TraesCS3B02G461400.1	VI	VI
TraesCS3B02G577900.1	VI	VI
TraesCS3B02G578000.1	VI	VI
TraesCS3B02G578600.1.cds1	VI	VI
TraesCS3D02G031800.1	VI	VI
TraesCS3D02G516900.1	VI	VI
TraesCS3D02G517000.1	VI	VI
TraesCS3D02G517800.1.cds1	VI	VI
TraesCS3D02G518200.1.cds1	VI	VI
TraesCS4A02G419300.1.cds1	VI	VI
TraesCS7A02G070900.1.cds1	VI	VI
TraesCS7D02G066400.1.cds1	VI	VI
TraesCSU02G103300.1.cds1	VI	VI
TraesCSU02G103400.1.cds1	VI	VI
TraesCS2A02G071700.1	VII	VII
TraesCS2A02G082100.1	VII	VII
TraesCS2A02G305600.2	VII	VII
TraesCS2A02G437700.1	VII	VII
TraesCS2B02G087400.1	VII	VII
TraesCS2B02G096200.1	VII	VII
TraesCS2B02G322400.1	VII	VII
TraesCS2B02G457600.1	VII	VII
TraesCS2D02G070500.1	VII	VII
TraesCS2D02G080000.1	VII	VII
TraesCS2D02G304100.1	VII	VII
TraesCS2D02G434500.1	VII	VII
TraesCS4A02G106300.2	VII	VII
TraesCS4B02G197900.2	VII	VII
TraesCS4D02G198500.1	VII	VII
TraesCS5A02G113100.1	VII	VII
TraesCS5B02G120200.3	VII	VII
TraesCS5D02G127200.2	VII	VII
TraesCS6A02G412900.1	VII	VII
TraesCS6B02G462300.3	VII	VII
TraesCS6D02G397200.1	VII	VII
TraesCS7A02G272200.1	VII	VII
TraesCS7B02G169800.1	VII	VII
TraesCS7D02G272500.1	VII	VII
TraesCS7A02G250500.2	IX	IX
TraesCS7B02G140600.1	IX	IX
TraesCS7D02G249200.1	IX	IX
TraesCS2A02G355300.1	IX	IX
TraesCS2B02G373000.1	IX	IX
TraesCS2D02G353000.1	IX	IX
TraesCS2A02G263500.1	IX	IX
TraesCS2A02G333500.1.cds1	IX	IX
TraesCS2A02G502100.1	IX	IX
TraesCS2B02G278500.1	IX	IX
TraesCS2B02G346800.1.cds1	IX	IX
TraesCS2B02G530200.1	IX	IX
TraesCS2D02G260300.1	IX	IX
TraesCS2D02G327700.1.cds1	IX	IX
TraesCS2D02G502600.1	IX	IX
TraesCS3B02G272100.1	IX	IX
TraesCS3D02G244200.1	IX	IX
TraesCS5A02G288200.1	IX	IX
TraesCS5A02G400500.1	IX	IX
TraesCS5A02G400600.1	IX	IX
TraesCS5B02G287600.1	IX	IX
TraesCS5B02G405300.1	IX	IX
TraesCS5B02G405400.1	IX	IX
TraesCS5D02G410500.1	IX	IX
TraesCS5D02G410600.1	IX	IX
TraesCS6A02G029800.2	IX	IX
TraesCS6A02G309900.1	IX	IX
TraesCS6B02G042500.1	IX	IX
TraesCS6B02G042600.1	IX	IX
TraesCS6B02G339700.1.cds1	IX	IX
TraesCS6D02G034200.1	IX	IX
TraesCS6D02G289300.1.cds1	IX	IX
TraesCS7A02G262000.1	IX	IX
TraesCS7A02G428200.1	IX	IX
TraesCS7A02G428400.1	IX	IX
TraesCS7B02G159300.1	IX	IX
TraesCS7B02G328400.1	IX	IX
TraesCS7B02G328600.1	IX	IX
TraesCS7D02G262400.1	IX	IX
TraesCS7D02G420500.1	IX	IX
TraesCS7D02G420800.1	IX	IX
TraesCS2A02G355800.2	X	X
TraesCS2B02G372500.1	X	X
TraesCS2D02G352500.1	X	X
TraesCS4A02G201700.1	X	X
TraesCS4B02G105800.1	X	X
TraesCS4D02G102600.1	X	X
TraesCS3A02G129900.1	X	X
TraesCS3B02G149000.1	X	X
TraesCS3D02G130800.1	X	X
TraesCS1A02G214500.1	XI	XI
TraesCS1B02G228400.1	XI	XI
TraesCS1D02G217500.1	XI	XI
TraesCS5A02G399100.1	XI	XI
TraesCS5A02G399400.1	XI	XI
TraesCS5A02G399500.1	XI	XI
TraesCS5B02G404200.1	XI	XI
TraesCS5B02G404300.1	XI	XI
TraesCS5D02G408800.1	XI	XI
TraesCS5D02G408900.1	XI	XI
TraesCS5D02G409000.1	XI	XI
TraesCS1A02G104300.1	XII	XII
TraesCS1B02G115900.1	XII	XII
TraesCS1D02G096400.1	XII	XII
TraesCS1D02G402200.1	XII	XII
TraesCS3A02G412400.1.cds1	XII	XII
TraesCS3A02G412500.1.cds1	XII	XII
TraesCS3A02G414600.1.cds1	XII	XII
TraesCS3B02G446200.1	XII	XII
TraesCS3B02G446300.1.cds1	XII	XII
TraesCS3B02G446400.1.cds1	XII	XII
TraesCS3B02G446500.1.cds1	XII	XII
TraesCS3B02G446600.1.cds1	XII	XII
TraesCS3B02G446700.1.cds1	XII	XII
TraesCS3B02G446800.1.cds1	XII	XII
TraesCS3D02G406900.2.cds1	XII	XII
TraesCS3D02G407000.1.cds1	XII	XII
TraesCS3D02G407100.1.cds1	XII	XII
TraesCS3D02G407200.1.cds1	XII	XII
TraesCS4A02G076700.1	XII	XII
TraesCS4A02G076900.1	XII	XII
TraesCS4B02G232800.1	XII	XII
TraesCS4B02G233000.1	XII	XII
TraesCS4D02G234000.1	XII	XII
TraesCS4D02G234200.1	XII	XII
TraesCS7A02G424100.1	XII	XII
TraesCS7B02G325800.1	XII	XII
TraesCS7D02G417400.1	XII	XII
TraesCS1A02G104100.1	XIII	XIII
TraesCS1A02G104200.1	XIII	XIII
TraesCS1B02G115000.1	XIII	XIII
TraesCS1B02G115700.1	XIII	XIII
TraesCS1B02G115800.1	XIII	XIII
TraesCS1D02G096200.1	XIII	XIII
TraesCS1D02G096300.1	XIII	XIII
TraesCS4A02G076600.1	XIII	XIII
TraesCS4B02G232700.1	XIII	XIII
TraesCS4D02G233900.1	XIII	XIII
TraesCS5A02G249200.1	XIV	XIV
TraesCS5B02G246900.1	XIV	XIV
TraesCS5D02G256400.1	XIV	XIV
TraesCS2A02G301000.1	XIV	XIV
TraesCS2B02G317200.1	XIV	XIV
TraesCS2D02G299700.1	XIV	XIV
TraesCS3A02G179900.1	XIV	XIV
TraesCS3A02G180000.2	XIV	XIV
TraesCS3A02G180100.1	XIV	XIV
TraesCS3A02G180200.1	XIV	XIV
TraesCS3A02G180300.1	XIV	XIV
TraesCS3B02G209600.1	XIV	XIV
TraesCS3B02G209700.1	XIV	XIV
TraesCS3B02G209800.1	XIV	XIV
TraesCS3B02G209900.1	XIV	XIV
TraesCS3B02G210000.1	XIV	XIV
TraesCS3D02G184800.1	XIV	XIV
TraesCS3D02G184900.1	XIV	XIV
TraesCS3D02G185000.1	XIV	XIV
TraesCS3D02G185100.1	XIV	XIV
TraesCS3D02G185200.1	XIV	XIV
TraesCS6A02G305600.1	XIV	XIV
TraesCS6B02G333800.1	XIV	XIV
TraesCS6D02G284700.1	XIV	XIV
TraesCS2A02G509800.1	XV	XV
TraesCS2B02G537700.1	XV	XV
TraesCS2D02G509700.1	XV	XV
TraesCS2D02G511200.1	XV	XV
TraesCS2A02G106700.1	XV	XV
TraesCS2B02G124300.1	XV	XV
TraesCS2D02G107300.1	XV	XV
TraesCS4A02G136600.1	XV	XV
TraesCS4B02G168100.1	XV	XV
TraesCS4D02G170600.1	XV	XV
TraesCS3A02G136300.2	XVI	XVI
TraesCS3B02G154200.2	XVI	XVI
TraesCS3D02G137100.1	XVI	XVI
TraesCS6A02G047200.1	XVI	XVI
TraesCS6A02G047300.1	XVI	XVI
TraesCS6A02G047400.1	XVI	XVI
TraesCS6A02G047500.1	XVI	XVI
TraesCS6A02G047600.1	XVI	XVI
TraesCS6A02G052800.1	XVI	XVI
TraesCS6A02G118300.1	XVI	XVI
TraesCS6A02G138000.1	XVI	XVI
TraesCS6B02G063400.1	XVI	XVI
TraesCS6B02G063500.1	XVI	XVI
TraesCS6B02G063700.1	XVI	XVI
TraesCS6B02G063800.1	XVI	XVI
TraesCS6B02G063900.1	XVI	XVI
TraesCS6B02G071200.1	XVI	XVI
TraesCS6B02G146500.1	XVI	XVI
TraesCS6B02G166200.1	XVI	XVI
TraesCS6D02G054400.1	XVI	XVI
TraesCS6D02G054500.1	XVI	XVI
TraesCS6D02G054600.1	XVI	XVI
TraesCS6D02G054800.1	XVI	XVI
TraesCS6D02G054900.1	XVI	XVI
TraesCS6D02G108400.1	XVI	XVI
TraesCS6D02G127100.1	XVI	XVI
TraesCS7A02G124200.1	XVI	XVI
TraesCS7A02G124300.1	XVI	XVI
TraesCS7A02G352900.1	XVI	XVI
TraesCS7A02G353000.1	XVI	XVI
TraesCS7A02G353200.1	XVI	XVI
TraesCS7A02G353300.1	XVI	XVI
TraesCS7A02G353400.1	XVI	XVI
TraesCS7A02G477100.1	XVI	XVI
TraesCS7B02G023100.1	XVI	XVI
TraesCS7B02G023300.1	XVI	XVI
TraesCS7B02G274200.1	XVI	XVI
TraesCS7B02G274300.1	XVI	XVI
TraesCS7B02G274500.1	XVI	XVI
TraesCS7B02G274900.1	XVI	XVI
TraesCS7B02G275000.1	XVI	XVI
TraesCS7B02G275200.1	XVI	XVI
TraesCS7B02G378700.1	XVI	XVI
TraesCS7B02G379100.1	XVI	XVI
TraesCS7D02G122000.1	XVI	XVI
TraesCS7D02G369400.1	XVI	XVI
TraesCS7D02G369500.1	XVI	XVI
TraesCS7D02G369700.1	XVI	XVI
TraesCS7D02G369900.1	XVI	XVI
TraesCS7D02G370000.2	XVI	XVI
TraesCS7D02G370400.1	XVI	XVI
TraesCS7D02G464600.1	XVI	XVI
TraesCSU02G113200.1	XVI	XVI
TraesCS4A02G127900.1	XVI	XVI
TraesCS4B02G176900.1	XVI	XVI
TraesCS4D02G178600.1	XVI	XVI
TraesCS2B02G560500.1	XVI	XVI
TraesCS7A02G345000.1	XVI	XVI
TraesCS7A02G345100.1	XVI	XVI
TraesCS7A02G352000.1	XVI	XVI
TraesCS7B02G238100.1	XVI	XVI
TraesCS7B02G238200.1	XVI	XVI
TraesCS7B02G238300.1	XVI	XVI
TraesCS7B02G276100.1	XVI	XVI
TraesCS7D02G334300.1	XVI	XVI
TraesCS7D02G334400.1	XVI	XVI
TraesCS7D02G334600.1	XVI	XVI
TraesCS7D02G334700.1	XVI	XVI
TraesCS7D02G370900.1	XVI	XVI
TraesCS5A02G323200.1	XVI	XVI
TraesCS5B02G323700.1	XVI	XVI
TraesCS5D02G330300.1	XVI	XVI
TraesCS4A02G196000.1	XVII	XVII
TraesCS4A02G196300.1	XVII	XVII
TraesCS4A02G196400.1	XVII	XVII
TraesCS4B02G118900.1	XVII	XVII
TraesCS4D02G116600.1	XVII	XVII
TraesCS4D02G116700.1	XVII	XVII
TraesCS4D02G116900.1	XVII	XVII
TraesCS4D02G117100.1	XVII	XVII
TraesCS5A02G148600.1	XVII	XVII
TraesCS5B02G147200.2	XVII	XVII
TraesCS5D02G144300.1	XVII	XVII
TraesCS2A02G107200.1	XVII	XVII
TraesCS2A02G107300.1	XVII	XVII
TraesCS2A02G107500.1	XVII	XVII
TraesCS2A02G107600.1	XVII	XVII
TraesCS2A02G107700.1	XVII	XVII
TraesCS2A02G107800.1	XVII	XVII
TraesCS2A02G108000.1	XVII	XVII
TraesCS2A02G108100.1	XVII	XVII
TraesCS2A02G108400.1	XVII	XVII
TraesCS2A02G108600.1	XVII	XVII
TraesCS2A02G108700.1	XVII	XVII
TraesCS2B02G124500.1	XVII	XVII
TraesCS2B02G124600.1	XVII	XVII
TraesCS2B02G124800.1	XVII	XVII
TraesCS2B02G124900.1	XVII	XVII
TraesCS2B02G125200.1	XVII	XVII
TraesCS2B02G125300.1	XVII	XVII
TraesCS2B02G125500.1	XVII	XVII
TraesCS2B02G125600.1	XVII	XVII
TraesCS2B02G125800.1	XVII	XVII
TraesCS2B02G125900.1	XVII	XVII
TraesCS2B02G126200.1	XVII	XVII
TraesCS2B02G126300.1	XVII	XVII
TraesCS2D02G107400.1	XVII	XVII
TraesCS2D02G107500.1	XVII	XVII
TraesCS2D02G107600.1	XVII	XVII
TraesCS2D02G107800.1	XVII	XVII
TraesCS2D02G107900.1	XVII	XVII
TraesCS2D02G108100.1	XVII	XVII
TraesCS2D02G108200.1	XVII	XVII
TraesCS2D02G108500.1	XVII	XVII
TraesCS2D02G108600.1	XVII	XVII
TraesCS4B02G168000.1	XVII	XVII
TraesCS1B02G182900.1	XVII	XVII
TraesCS1D02G174200.1	XVII	XVII
TraesCS2A02G108200.1	XVII	XVII
TraesCS2A02G108300.1	XVII	XVII
TraesCS2A02G108500.1	XVII	XVII
TraesCS2B02G125700.1	XVII	XVII
TraesCS2B02G126100.1	XVII	XVII
TraesCS2D02G108300.1	XVII	XVII
TraesCS4B02G385000.1	XVII	XVII
TraesCS5A02G550100.1	XVII	XVII
TraesCS5A02G550300.1	XVII	XVII
TraesCS5A02G550400.1	XVII	XVII
TraesCS5A02G550500.1	XVII	XVII
TraesCS5A02G550600.1	XVII	XVII
TraesCSU02G127400.1	XVII	XVII
TraesCS7A02G211200.1	XVIII	XVIII
TraesCS7B02G118200.1	XVIII	XVIII
TraesCS7D02G212900.1	XVIII	XVIII
TraesCS1B02G330700.1	V	unclear_classifications
TraesCS1B02G354700.1.cds1	I	unclear_classifications
TraesCS1B02G355400.1.cds1	I	unclear_classifications
TraesCS1B02G355500.1.cds1	I	unclear_classifications
TraesCS1D02G318500.1	V	unclear_classifications
TraesCS2B02G125100.1.cds1	XVII	unclear_classifications
TraesCS2D02G103100.1	XVI	unclear_classifications
TraesCS3D02G419900.1	VI	unclear_classifications
TraesCS6B02G351100.1.cds1	I	unclear_classifications
TraesCS6D02G299900.1.cds1	I	unclear_classifications
TraesCS7A02G193900.1	V	unclear_classifications
TraesCSU02G196700.1.cds1	I	unclear_classifications
Triticum dicoccoides
Gene ID	HMM classification	NJ classification
TRIDC2AG009310.1	I	I
TRIDC2BG011080.5	I	I
TRIDC4AG004990.2	I	I
TRIDC4BG046580.2	I	I
TRIDC5AG062130.1	I	I
TRIDC5BG066300.1	I	I
TRIDC1AG010910.2	I	I
TRIDC1AG010930.1	I	I
TRIDC1AG010960.1	I	I
TRIDC1AG011130.1	I	I
TRIDC1AG011140.1	I	I
TRIDC1AG045330.1	I	I
TRIDC1AG050540.2	I	I
TRIDC1AG050560.2	I	I
TRIDC1BG013680.2	I	I
TRIDC1BG013700.1	I	I
TRIDC1BG013710.1	I	I
TRIDC1BG013740.1	I	I
TRIDC1BG013750.1	I	I
TRIDC1BG051230.1	I	I
TRIDC1BG051240.1	I	I
TRIDC1BG057390.2	I	I
TRIDC2AG018090.1	I	I
TRIDC2AG018560.1	I	I
TRIDC2AG018570.2	I	I
TRIDC2AG018580.1	I	I
TRIDC2AG018590.2	I	I
TRIDC2AG018600.2	I	I
TRIDC2AG018620.2	I	I
TRIDC2AG018650.1	I	I
TRIDC2AG018690.1	I	I
TRIDC2AG018740.1	I	I
TRIDC2BG021830.2	I	I
TRIDC2BG022400.1	I	I
TRIDC2BG022420.3	I	I
TRIDC2BG022430.1	I	I
TRIDC2BG022440.2	I	I
TRIDC2BG022510.1	I	I
TRIDC2BG022580.1	I	I
TRIDC3AG044990.1	I	I
TRIDC3AG045000.1	I	I
TRIDC3AG054350.2	I	I
TRIDC4AG037160.1	I	I
TRIDC4AG057620.1	I	I
TRIDC4AG057630.1	I	I
TRIDC5BG056270.1	I	I
TRIDC6AG009930.1	I	I
TRIDC6AG054990.1	I	I
TRIDC6AG055000.1	I	I
TRIDC6BG014920.1	I	I
TRIDC6BG056210.1	I	I
TRIDC6BG064370.2	I	I
TRIDC7AG055020.2	I	I
TRIDC7AG055030.1	I	I
TRIDC7BG047810.1	I	I
TRIDC1AG015130.1	I	I
TRIDC3AG018750.5	I	I
TRIDC3BG023210.1	I	I
TRIDC4AG058440.2	I	I
TRIDC7AG010240.1	I	I
TRIDC7AG046460.1	I	I
TRIDC7AG046470.3	I	I
TRIDC7BG041230.1	I	I
TRIDC7BG041250.1	I	I
TRIDC7AG030110.2	I	I
TRIDC7BG020900.2	I	I
TRIDC7AG044710.2	I	I
TRIDC7BG036140.2	I	I
TRIDC1AG010870.2	II	II
TRIDC1AG010890.1	II	II
TRIDC1BG013600.1	II	II
TRIDC1BG013630.1	II	II
TRIDC1BG013640.1	II	II
TRIDC5AG005960.2	II	II
TRIDC5AG005970.1	II	II
TRIDC5AG005980.1	II	II
TRIDC5BG006740.2	II	II
TRIDC7AG066240.2	II	II
TRIDC7BG059700.1	II	II
TRIDC1AG030330.1	III	III
TRIDC1AG030340.1	III	III
TRIDC1BG035850.1	III	III
TRIDC1BG035860.1	III	III
TRIDC4BG058500.1	III	III
TRIDC4BG058510.3	III	III
TRIDC5AG073580.1	III	III
TRIDC5AG073590.2	III	III
TRIDC3AG037310.2	V	V
TRIDC3BG041710.2	V	V
TRIDC2AG030700.1	I	V
TRIDC2BG034260.2	I	V
TRIDC2AG066170.2	V	V
TRIDC2BG071340.2	V	V
TRIDC1AG047420.2	V	V
TRIDC1AG047430.2	V	V
TRIDC1AG047460.2	V	V
TRIDC1AG047490.1	V	V
TRIDC1AG047500.2	V	V
TRIDC1AG052400.1	V	V
TRIDC1BG053580.2	V	V
TRIDC1BG053610.1	V	V
TRIDC1BG053620.1	V	V
TRIDC1BG053630.1	V	V
TRIDC1BG053690.3	V	V
TRIDC1BG059140.1	V	V
TRIDC2AG064440.2	V	V
TRIDC2AG067270.6	V	V
TRIDC2BG041330.1	V	V
TRIDC2BG041340.1	V	V
TRIDC2BG041350.1	V	V
TRIDC2BG068760.2	V	V
TRIDC2BG072420.9	V	V
TRIDC3AG025880.1	IV	V
TRIDC3AG046660.2	V	V
TRIDC3BG029600.1	IV	V
TRIDC3BG053020.2	V	V
TRIDC4AG018890.1	V	V
TRIDC4AG060670.2	V	V
TRIDC4BG031050.1	V	V
TRIDC4BG057140.1	V	V
TRIDC4BG057150.1	V	V
TRIDC5AG014680.1	V	V
TRIDC5BG017110.1	V	V
TRIDC6AG048650.1	V	V
TRIDC6BG024290.1	V	V
TRIDC6BG056750.2	V	V
TRIDC7AG024160.1	V	V
TRIDC7AG024170.2	V	V
TRIDC7AG024180.2	V	V
TRIDC7AG024190.2	V	V
TRIDC7AG024200.2	V	V
TRIDC7AG028280.2	V	V
TRIDC7AG032850.1	V	V
TRIDC7AG062750.2	V	V
TRIDC7AG062760.2	V	V
TRIDC7BG014660.1	V	V
TRIDC7BG014730.1	V	V
TRIDC7BG014800.1	V	V
TRIDC7BG014820.1	V	V
TRIDC7BG014840.1	V	V
TRIDC7BG014850.1	V	V
TRIDC7BG019100.2	V	V
TRIDC7BG024000.1	V	V
TRIDC7BG056320.1	V	V
TRIDC7BG056330.1	V	V
TRIDC1AG017780.2	VI	VI
TRIDC1BG021700.1	VI	VI
TRIDC2AG080470.2	VI	VI
TRIDC2AG080500.2	VI	VI
TRIDC2AG080510.2	VI	VI
TRIDC2AG080520.2	VI	VI
TRIDC2AG080580.1	VI	VI
TRIDC2AG080600.1	VI	VI
TRIDC2AG080710.2	VI	VI
TRIDC2AG080720.2	VI	VI
TRIDC2AG080730.1	VI	VI
TRIDC2AG080740.1	VI	VI
TRIDC2BG088540.1	VI	VI
TRIDC2BG088660.1	VI	VI
TRIDC2BG088680.1	VI	VI
TRIDC2BG088710.2	VI	VI
TRIDC2BG088720.1	VI	VI
TRIDC2BG088740.2	VI	VI
TRIDC2BG088770.2	VI	VI
TRIDC2BG088780.1	VI	VI
TRIDC2BG088820.1	VI	VI
TRIDC2BG088840.1	VI	VI
TRIDC2BG088900.2	VI	VI
TRIDC2BG088910.1	VI	VI
TRIDC2BG088920.1	VI	VI
TRIDC2BG088940.1	VI	VI
TRIDC3AG072280.1	VI	VI
TRIDC3AG072330.2	VI	VI
TRIDC3BG068050.1	VI	VI
TRIDC3BG083290.1	VI	VI
TRIDC3BG083320.2	VI	VI
TRIDC3BG083360.1	VI	VI
TRIDC4AG062000.2	VI	VI
TRIDC7AG007800.2	VI	VI
TRIDC2AG007990.1	VII	VII
TRIDC2AG009060.2	VII	VII
TRIDC2AG044400.9	VII	VII
TRIDC2AG062930.1	VII	VII
TRIDC2BG009550.1	VII	VII
TRIDC2BG010840.3	VII	VII
TRIDC2BG047070.8	VII	VII
TRIDC2BG066790.1	VII	VII
TRIDC4BG035630.2	VII	VII
TRIDC5AG018080.1	VII	VII
TRIDC5BG020940.14	VII	VII
TRIDC6AG060530.3	VII	VII
TRIDC6BG072710.6	VII	VII
TRIDC7AG035770.1	VII	VII
TRIDC7BG026840.1	VII	VII
TRIDC7AG032140.9	IX	IX
TRIDC7BG022220.3	IX	IX
TRIDC2AG051520.2	IX	IX
TRIDC2BG054620.2	IX	IX
TRIDC2AG048030.2	IX	IX
TRIDC2AG070580.1	IX	IX
TRIDC2BG040460.1	IX	IX
TRIDC2BG050490.2	IX	IX
TRIDC5AG043170.2	IX	IX
TRIDC5AG058230.1	IX	IX
TRIDC5AG058240.2	IX	IX
TRIDC5BG047090.2	IX	IX
TRIDC5BG062320.1	IX	IX
TRIDC5BG062340.3	IX	IX
TRIDC6AG003670.3	IX	IX
TRIDC6AG046690.2	IX	IX
TRIDC6BG005290.1	IX	IX
TRIDC6BG005300.1	IX	IX
TRIDC6BG054380.2	IX	IX
TRIDC7AG034040.1	IX	IX
TRIDC7AG059720.1	IX	IX
TRIDC7AG059760.1	IX	IX
TRIDC7BG025270.2	IX	IX
TRIDC7BG052570.2	IX	IX
TRIDC7BG052590.1	IX	IX
TRIDC2AG051580.1	X	X
TRIDC2BG054540.1	X	X
TRIDC4AG032160.2	X	X
TRIDC4BG016350.2	X	X
TRIDC3AG016250.3	X	X
TRIDC3BG021140.4	X	X
TRIDC1AG032390.1	XI	XI
TRIDC1BG037730.2	XI	XI
TRIDC5AG058050.1	XI	XI
TRIDC5AG058110.1	XI	XI
TRIDC5BG062170.1	XI	XI
TRIDC1AG015720.2	XII	XII
TRIDC3AG058600.2	XII	XII
TRIDC3AG058910.2	XII	XII
TRIDC3BG065620.3	XII	XII
TRIDC4AG009760.1	XII	XII
TRIDC4AG009780.2	XII	XII
TRIDC4BG040960.1	XII	XII
TRIDC4BG041010.1	XII	XII
TRIDC7AG059180.3	XII	XII
TRIDC7BG052060.3	XII	XII
TRIDC1AG015730.2	XIII	XIII
TRIDC1BG016850.1	XIII	XIII
TRIDC1BG016860.1	XIII	XIII
TRIDC4AG009790.2	XIII	XIII
TRIDC4BG040950.2	XIII	XIII
TRIDC5AG038980.2	XIV	XIV
TRIDC5BG041140.2	XIV	XIV
TRIDC3AG025050.3	XIV	XIV
TRIDC3BG028710.2	XIV	XIV
TRIDC6AG045990.1	XIV	XIV
TRIDC6BG053580.2	XIV	XIV
TRIDC2AG071720.1	XV	XV
TRIDC2BG077580.1	XV	XV
TRIDC2AG012760.2	XV	XV
TRIDC2BG015730.1	XV	XV
TRIDC3AG017740.1	XVI	XVI
TRIDC3BG021850.2	XVI	XVI
TRIDC6AG005630.2	XVI	XVI
TRIDC6AG005640.1	XVI	XVI
TRIDC6AG005650.1	XVI	XVI
TRIDC6AG015710.1	XVI	XVI
TRIDC6AG018630.2	XVI	XVI
TRIDC6BG007940.1	XVI	XVI
TRIDC6BG007950.1	XVI	XVI
TRIDC6BG021500.1	XVI	XVI
TRIDC6BG024580.2	XVI	XVI
TRIDC7AG014580.2	XVI	XVI
TRIDC7AG049230.2	XVI	XVI
TRIDC7AG049270.2	XVI	XVI
TRIDC7AG049280.2	XVI	XVI
TRIDC7AG049300.1	XVI	XVI
TRIDC7AG049310.1	XVI	XVI
TRIDC7AG049340.2	XVI	XVI
TRIDC7AG066930.2	XVI	XVI
TRIDC7BG003680.1	XVI	XVI
TRIDC7BG044490.2	XVI	XVI
TRIDC7BG044500.1	XVI	XVI
TRIDC7BG044580.1	XVI	XVI
TRIDC7BG044600.1	XVI	XVI
TRIDC7BG044630.2	XVI	XVI
TRIDC7BG060290.1	XVI	XVI
TRIDC4AG017700.1	XVI	XVI
TRIDC4BG034720.2	XVI	XVI
TRIDC2BG080990.1	XVI	XVI
TRIDC2BG081000.1	XVI	XVI
TRIDC7AG048160.1	XVI	XVI
TRIDC7AG048170.2	XVI	XVI
TRIDC7AG049120.1	XVI	XVI
TRIDC7BG039240.2	XVI	XVI
TRIDC7BG039250.1	XVI	XVI
TRIDC7BG044770.1	XVI	XVI
TRIDC5AG047830.1	XVI	XVI
TRIDC5BG051610.1	XVI	XVI
TRIDC4AG031280.2	XVII	XVII
TRIDC4AG031300.6	XVII	XVII
TRIDC4BG018420.1	XVII	XVII
TRIDC5AG024900.2	XVII	XVII
TRIDC2AG012860.1	XVII	XVII
TRIDC2AG012870.1	XVII	XVII
TRIDC2AG012890.2	XVII	XVII
TRIDC2AG012910.3	XVII	XVII
TRIDC2AG012920.1	XVII	XVII
TRIDC2AG012930.4	XVII	XVII
TRIDC2AG012940.2	XVII	XVII
TRIDC2AG012950.2	XVII	XVII
TRIDC2AG012960.3	XVII	XVII
TRIDC2BG015740.1	XVII	XVII
TRIDC2BG015770.1	XVII	XVII
TRIDC2BG015780.1	XVII	XVII
TRIDC2BG015800.3	XVII	XVII
TRIDC2BG015870.1	XVII	XVII
TRIDC2BG015880.1	XVII	XVII
TRIDC2BG015890.1	XVII	XVII
TRIDC2BG015900.1	XVII	XVII
TRIDC2BG015920.2	XVII	XVII
TRIDC2BG015930.1	XVII	XVII
TRIDC2BG015940.1	XVII	XVII
TRIDC2BG015960.4	XVII	XVII
TRIDC4BG030600.1	XVII	XVII
TRIDC4BG062680.1	XVII	XVII
TRIDC5AG077670.1	XVII	XVII
TRIDC5AG077680.1	XVII	XVII
TRIDC5AG077690.1	XVII	XVII
TRIDC7AG026630.1	XVIII	XVIII
TRIDC7BG017180.2	XVIII	XVIII
TRIDC1AG047450.1	V	unclear_classifications
TRIDC1AG047470.1	V	unclear_classifications
TRIDC1AG047480.1	V	unclear_classifications
TRIDC1BG057370.1	I	unclear_classifications
TRIDC1BG057380.1	I	unclear_classifications
TRIDC1BG057400.1	I	unclear_classifications
TRIDC2AG018110.1	I	unclear_classifications
TRIDC2AG080560.1	VI	unclear_classifications
TRIDC3AG045020.1	I	unclear_classifications
TRIDC3AG045040.1	I	unclear_classifications
TRIDC3AG045070.1	I	unclear_classifications
TRIDC3BG004970.1	VI	unclear_classifications
TRIDC3BG051040.1	I	unclear_classifications
TRIDC4AG014510.3	VII	unclear_classifications
TRIDC4BG030620.1	XV	unclear_classifications
TRIDC5BG062180.1	XI	unclear_classifications
TRIDC6BG009190.1	XVI	unclear_classifications
TRIDC7AG066260.1	I	unclear_classifications
TRIDC7BG014650.1	V	unclear_classifications
Triticum urartu
Gene ID	HMM classification	NJ classification
TRIUR3_14390-P1	I	I
TRIUR3_16009-P1	I	I
TRIUR3_27157-P1	I	I
TRIUR3_29303-P1	I	I
TRIUR3_04079-P1	I	I
TRIUR3_07612-P1	I	I
TRIUR3_12530-P1	I	I
TRIUR3_12695-P1	I	I
TRIUR3_13164-P1	I	I
TRIUR3_13209-P1	I	I
TRIUR3_14605-P1	I	I
TRIUR3_18689-P1	I	I
TRIUR3_18981-P1	I	I
TRIUR3_19742-P1	I	I
TRIUR3_19743-P1	I	I
TRIUR3_24022-P1	I	I
TRIUR3_25562-P1	I	I
TRIUR3_25832-P1	I	I
TRIUR3_26106-P1	I	I
TRIUR3_26107-P1	I	I
TRIUR3_26960-P1	I	I
TRIUR3_27307-P1	I	I
TRIUR3_29057-P1	I	I
TRIUR3_29205-P1	I	I
TRIUR3_29532-P1	I	I
TRIUR3_30543-P1	I	I
TRIUR3_31991-P1	I	I
TRIUR3_33025-P1	I	I
TRIUR3_34016-P1	I	I
TRIUR3_34047-P1	I	I
TRIUR3_12527-P1	I	I
TRIUR3_15854-P1	I	I
TRIUR3_02394-P1	II	II
TRIUR3_02395-P1	II	II
TRIUR3_03935-P1	II	II
TRIUR3_24046-P1	II	II
TRIUR3_24047-P1	II	II
TRIUR3_32743-P1	II	II
TRIUR3_01512-P1	III	III
TRIUR3_12704-P1	III	III
TRIUR3_28306-P1	I	V
TRIUR3_02646-P1	V	V
TRIUR3_04133-P1	V	V
TRIUR3_06501-P1	V	V
TRIUR3_10666-P1	V	V
TRIUR3_10667-P1	V	V
TRIUR3_12394-P1	V	V
TRIUR3_12395-P1	V	V
TRIUR3_12929-P1	V	V
TRIUR3_13001-P1	V	V
TRIUR3_15088-P1	V	V
TRIUR3_19122-P1	V	V
TRIUR3_22830-P1	V	V
TRIUR3_23588-P1	V	V
TRIUR3_30323-P1	V	V
TRIUR3_30601-P1	V	V
TRIUR3_32651-P1	V	V
TRIUR3_32734-P1	V	V
TRIUR3_33210-P1	V	V
TRIUR3_34340-P1	V	V
TRIUR3_02975-P1	VI	VI
TRIUR3_02976-P1	VI	VI
TRIUR3_02977-P1	VI	VI
TRIUR3_02978-P1	VI	VI
TRIUR3_03591-P1	VI	VI
TRIUR3_06320-P1	VI	VI
TRIUR3_10325-P1	VI	VI
TRIUR3_10326-P1	VI	VI
TRIUR3_10327-P1	VI	VI
TRIUR3_13294-P1	VI	VI
TRIUR3_20033-P1	VI	VI
TRIUR3_22671-P1	VI	VI
TRIUR3_23608-P1	VI	VI
TRIUR3_28217-P1	VI	VI
TRIUR3_11069-P1	VII	VII
TRIUR3_14147-P1	VII	VII
TRIUR3_15946-P1	VII	VII
TRIUR3_16101-P1	VII	VII
TRIUR3_20326-P1	VII	VII
TRIUR3_26505-P1	VII	VII
TRIUR3_32696-P1	VII	VII
TRIUR3_33614-P1	VII	VII
TRIUR3_01974-P1	IX	IX
TRIUR3_07280-P1	I	IX
TRIUR3_00264-P1	IX	IX
TRIUR3_09780-P1	IX	IX
TRIUR3_10390-P1	IX	IX
TRIUR3_11276-P1	IX	IX
TRIUR3_11278-P1	IX	IX
TRIUR3_19383-P1	IX	IX
TRIUR3_21168-P1	IX	IX
TRIUR3_21174-P1	IX	IX
TRIUR3_24748-P1	IX	IX
TRIUR3_09568-P1	X	X
TRIUR3_29192-P1	X	X
TRIUR3_09821-P1	X	X
TRIUR3_11707-P1	XI	XI
TRIUR3_17518-P1	XI	XI
TRIUR3_18814-P1	XI	XI
TRIUR3_02145-P1	XII	XII
TRIUR3_16368-P1	XII	XII
TRIUR3_17636-P1	XII	XII
TRIUR3_17637-P1	XII	XII
TRIUR3_17638-P1	XII	XII
TRIUR3_29522-P1	XII	XII
TRIUR3_29764-P1	XII	XII
TRIUR3_30053-P1	XII	XII
TRIUR3_02146-P1	XIII	XIII
TRIUR3_29470-P1	XIV	XIV
TRIUR3_03814-P1	XIV	XIV
TRIUR3_03816-P1	XIV	XIV
TRIUR3_07555-P1	XIV	XIV
TRIUR3_07556-P1	XIV	XIV
TRIUR3_13195-P1	XIV	XIV
TRIUR3_30069-P1	XIV	XIV
TRIUR3_30144-P1	XV	XV
TRIUR3_22601-P1	XV	XV
TRIUR3_04201-P1	XVI	XVI
TRIUR3_06593-P1	XVI	XVI
TRIUR3_12829-P1	XVI	XVI
TRIUR3_16043-P1	XVI	XVI
TRIUR3_16044-P1	XVI	XVI
TRIUR3_16045-P1	XVI	XVI
TRIUR3_18632-P1	XVI	XVI
TRIUR3_28437-P1	XVI	XVI
TRIUR3_29221-P1	XVI	XVI
TRIUR3_29286-P1	XVI	XVI
TRIUR3_30336-P1	XVI	XVI
TRIUR3_31512-P1	XVI	XVI
TRIUR3_28374-P1	XVI	XVI
TRIUR3_21985-P1	XVI	XVI
TRIUR3_22167-P1	XVI	XVI
TRIUR3_22719-P1	XVII	XVII
TRIUR3_24782-P1	XVII	XVII
TRIUR3_24783-P1	XVII	XVII
TRIUR3_04671-P1	XVII	XVII
TRIUR3_04672-P1	XVII	XVII
TRIUR3_04674-P1	XVII	XVII
TRIUR3_14384-P1	XVII	XVII
TRIUR3_14385-P1	XVII	XVII
TRIUR3_29955-P1	XVII	XVII
TRIUR3_33830-P1	XVII	XVII
TRIUR3_05668-P1	XVII	XVII
TRIUR3_05670-P1	XVII	XVII
TRIUR3_23338-P1	XVII	XVII
TRIUR3_34120-P1	XV	XVII
TRIUR3_12437-P1	XVIII	XVIII
TRIUR3_01511-P1	III	unclear_classifications
TRIUR3_03818-P1	XIV	unclear_classifications
TRIUR3_06321-P1	VI	unclear_classifications
TRIUR3_08052-P1	I	unclear_classifications
TRIUR3_10664-P1	V	unclear_classifications
TRIUR3_13921-P1	IX	unclear_classifications
TRIUR3_20226-P1	VI	unclear_classifications
TRIUR3_22311-P1	IX	unclear_classifications
TRIUR3_23192-P1	VI	unclear_classifications
TRIUR3_28279-P1	I	unclear_classifications
TRIUR3_29599-P1	I	unclear_classifications
TRIUR3_33543-P1	I	unclear_classifications
Aegilops tauschii
Gene ID	HMM classification	NJ classification
AET2Gv20156600.2	I	I
AET2Gv20157000.1	I	I
AET2Gv20059400.1	I	I
AET4Gv20661500.2	I	I
AET3Gv20323900.3	I	I
AET1Gv20196400.1	I	I
AET5Gv20998700.1	I	I
AET7Gv20120300.2	I	I
AET1Gv20196500.2	I	I
AET1Gv20196800.1	I	I
AET1Gv20197100.2	I	I
AET1Gv20197200.1	I	I
AET1Gv20723200.1	I	I
AET1Gv20723300.1	I	I
AET1Gv20723400.1	I	I
AET1Gv20723500.1	I	I
AET1Gv20820300.1	I	I
AET2Gv20303800.1	I	I
AET2Gv20303900.1	I	I
AET2Gv20304000.2	I	I
AET2Gv20304100.2	I	I
AET2Gv20304500.2	I	I
AET2Gv20305000.1	I	I
AET2Gv20305300.1	I	I
AET2Gv20305900.2	I	I
AET2Gv20306400.6	I	I
AET2Gv20306500.4	I	I
AET2Gv20307200.2	I	I
AET3Gv20716000.1	I	I
AET3Gv20716200.1	I	I
AET3Gv20845300.2	I	I
AET5Gv20827800.2	I	I
AET6Gv20203100.1	I	I
AET6Gv20386400.1	I	I
AET6Gv20788500.1	I	I
AET6Gv20907800.2	I	I
AET7Gv20248400.1	I	I
AET7Gv20248700.1	I	I
AET7Gv20248900.1	I	I
AET7Gv20967400.1	I	I
AET7Gv21164300.1	I	I
AET1Gv20270400.2	I	I
AET3Gv20312900.3	I	I
AET3Gv21197500.1	I	I
AET7Gv20236800.1	I	I
AET7Gv20864500.2	I	I
AET7Gv20864600.1	I	I
AET2Gv21310800.1	III	I
AET7Gv20793700.2	I	I
AET1Gv20195300.2	II	II
AET1Gv20196100.1	II	II
AET1Gv20196300.1	II	II
AET5Gv20120000.1	II	II
AET7Gv21164000.2	II	II
AET1Gv20515700.1	III	III
AET4Gv20810600.12	III	III
AET3Gv20607300.1	V	V
AET2Gv21031500.1	V	V
AET1Gv20757900.2	V	V
AET1Gv20758200.7	V	V
AET1Gv20758600.2	V	V
AET1Gv20847500.3	V	V
AET2Gv20596700.1	V	V
AET2Gv20596800.1	V	V
AET2Gv20597000.1	V	V
AET2Gv20998800.1	V	V
AET2Gv21052500.12	V	V
AET3Gv20420600.2	IV	V
AET3Gv20740800.6	V	V
AET4Gv20453800.1	V	V
AET5Gv20259700.5	V	V
AET6Gv20352000.1	V	V
AET6Gv20796900.1	V	V
AET7Gv20215200.2	V	V
AET7Gv20493700.3	V	V
AET7Gv20493900.3	V	V
AET7Gv20494000.1	V	V
AET7Gv20494500.1	V	V
AET7Gv20494600.1	V	V
AET7Gv20494700.1	V	V
AET7Gv20556200.1	V	V
AET7Gv20625800.1	V	V
AET7Gv21093600.1	V	V
AET7Gv21094700.4	V	V
AET1Gv20307900.7	VI	VI
AET2Gv21275100.1	VI	VI
AET2Gv21275400.1	VI	VI
AET2Gv21275600.7	VI	VI
AET2Gv21276000.2	VI	VI
AET2Gv21276800.1	VI	VI
AET2Gv21276900.1	VI	VI
AET2Gv21277200.1	VI	VI
AET2Gv21278300.1	VI	VI
AET2Gv21278500.1	VI	VI
AET2Gv21278600.1	VI	VI
AET3Gv20062700.1	VI	VI
AET3Gv21198500.6	VI	VI
AET3Gv21199300.1	VI	VI
AET7Gv20172500.1	VI	VI
AET2Gv20135900.4	VII	VII
AET2Gv20152100.11	VII	VII
AET2Gv20691000.7	VII	VII
AET2Gv20963500.1	VII	VII
AET4Gv20512200.5	VII	VII
AET5Gv20325200.3	VII	VII
AET6Gv20997800.4	VII	VII
AET7Gv20665600.2	VII	VII
AET7Gv20614500.21	IX	IX
AET2Gv20796300.2	IX	IX
AET2Gv20586200.2	IX	IX
AET2Gv20742700.1	IX	IX
AET5Gv20671400.5	IX	IX
AET5Gv20925300.2	IX	IX
AET5Gv20925400.4	IX	IX
AET6Gv20070400.3	IX	IX
AET6Gv20767600.3	IX	IX
AET7Gv20640900.2	IX	IX
AET7Gv21035500.6	IX	IX
AET2Gv20795600.3	X	X
AET4Gv20222200.3	X	X
AET3Gv20283500.5	X	X
AET1Gv20540800.3	XI	XI
AET5Gv20923100.1	XI	XI
AET5Gv20923400.1	XI	XI
AET1Gv20235600.1	XII	XII
AET1Gv20945800.1	XII	XII
AET3Gv20921200.4	XII	XII
AET3Gv20921800.1	XII	XII
AET3Gv20921900.1	XII	XII
AET3Gv20922000.1	XII	XII
AET4Gv20586300.1	XII	XII
AET4Gv20586600.2	XII	XII
AET7Gv21028500.1	XII	XII
AET1Gv20235000.1	XIII	XIII
AET1Gv20235400.2	XIII	XIII
AET4Gv20586100.1	XIII	XIII
AET5Gv20587800.3	XIV	XIV
AET2Gv20682800.1	XIV	XIV
AET3Gv20410000.1	XIV	XIV
AET3Gv20410200.3	XIV	XIV
AET3Gv20410500.3	XIV	XIV
AET6Gv20757100.3	XIV	XIV
AET2Gv21117700.2	XV	XV
AET2Gv21119400.1	XV	XV
AET2Gv20217800.6	XV	XV
AET4Gv20448100.2	XV	XV
AET2Gv20209000.4	XVI	XVI
AET6Gv20120100.4	XVI	XVI
AET6Gv20120200.3	XVI	XVI
AET6Gv20120400.3	XVI	XVI
AET6Gv20136700.1	XVI	XVI
AET6Gv20306700.1	XVI	XVI
AET6Gv20355400.3	XVI	XVI
AET7Gv20317200.1	XVI	XVI
AET7Gv20915800.1	XVI	XVI
AET7Gv20915900.1	XVI	XVI
AET7Gv20916300.3	XVI	XVI
AET7Gv20916400.3	XVI	XVI
AET7Gv21171300.1	XVI	XVI
AET4Gv20465200.3	XVI	XVI
AET7Gv20834600.7	XVI	XVI
AET7Gv20835500.1	XVI	XVI
AET7Gv20918000.1	XVI	XVI
AET5Gv20744300.2	XVI	XVI
AET4Gv20250300.6	XVII	XVII
AET4Gv20251300.1	XVII	XVII
AET5Gv20383100.3	XVII	XVII
AET2Gv20218300.20	XVII	XVII
AET4Gv20867300.1	XVII	XVII
AET7Gv20529100.1	XVIII	XVIII
AET7Gv20835600.1	XVI	unclear_classifications
Brachypodium distachyon
Gene ID	HMM classification	NJ classification
PNT78180	I	I
KQK04038	I	I
KQK04039	I	I
KQK04037	I	I
KQK07686	I	I
KQK07688	I	I
KQK07689	I	I
KQK07692	I	I
KQK14988	I	I
KQK14989	I	I
KQK14990	I	I
KQK14991	I	I
KQK14992	I	I
KQK14993	I	I
KQK14994	I	I
KQK14995	I	I
KQK15992	I	I
KQK21558	I	I
KQK21559	I	I
KQK21561	I	I
PNT65315	I	I
KQK04186	I	I
KQK04187	I	I
KQK04188	I	I
KQK04189	I	I
KQK04190	I	I
KQK04191	I	I
KQK07348	I	I
KQK18352	I	I
KQJ85534	I	I
PNT66526	I	I
KQK04040	II	II
KQK07693	II	II
KQK07694	II	II
KQK07695	II	II
KQK07697	II	II
KQK07964	II	II
KQK07965	II	II
KQK07966	II	II
KQK07967	II	II
KQK07968	II	II
KQK07970	II	II
KQK07971	II	II
KQJ97596	III	III
KQJ97598	III	III
KQK23930	III	III
KQK23931	III	III
KQK09444	V	V
KQK16117	V	V
PNT69749	I	V
KQJ84765	V	V
KQJ86508	V	V
KQJ93463	V	V
KQK01442	V	V
KQK03846	IV	V
KQK04369	V	V
KQK05559	V	V
KQK05560	V	V
KQK05561	V	V
KQK10120	V	V
KQK14347	V	V
KQK17174	V	V
KQK18502	V	V
KQK18803	V	V
KQK18804	V	V
KQK21231	V	V
KQK21232	V	V
KQK21233	V	V
PNT70979	V	V
KQJ85452	VI	VI
KQJ85455	VI	VI
KQJ85457	VI	VI
KQJ85458	VI	VI
KQJ85462	VI	VI
KQJ85463	VI	VI
KQJ85478	VI	VI
KQJ97885	VI	VI
KQK03745	VI	VI
KQK04975	VI	VI
KQJ81879	VII	VII
KQJ82690	VII	VII
KQJ84404	VII	VII
KQJ92013	VII	VII
KQJ99287	VII	VII
KQJ99866	VII	VII
KQK14466	VII	VII
KQK22202	VII	VII
KQJ98974	IX	IX
KQJ83382	IX	IX
KQJ83029	IX	IX
KQJ85064	IX	IX
KQJ99138	IX	IX
KQK01984	IX	IX
KQK09099	IX	IX
KQK13059	IX	IX
KQK17327	IX	IX
KQK17328	IX	IX
KQK21152	IX	IX
PNT67612	IX	IX
PNT74092	IX	IX
KQJ89001	X	X
KQJ91937	X	X
KQK02931	X	X
KQJ94429	XI	XI
KQJ94430	XI	XI
KQJ97860	XI	XI
KQJ86398	XII	XII
KQJ86402	XII	XII
KQK16275	XII	XII
KQK22706	XII	XII
KQK22709	XII	XII
KQK16274	XIII	XIII
KQK22705	XIII	XIII
KQJ90609	XIV	XIV
PNT64771	XIV	XIV
KQJ82616	XIV	XIV
KQK03752	XIV	XIV
KQK03757	XIV	XIV
KQK03765	XIV	XIV
KQK03766	XIV	XIV
KQK08234	XIV	XIV
KQJ84998	XV	XV
KQK14648	XV	XV
KQK21781	XV	XV
KQJ84288	XVI	XVI
KQJ94188	XVI	XVI
KQJ94189	XVI	XVI
KQJ94190	XVI	XVI
KQJ94194	XVI	XVI
KQJ94195	XVI	XVI
KQJ94196	XVI	XVI
KQK03240	XVI	XVI
KQK18052	XVI	XVI
KQK18053	XVI	XVI
KQK18055	XVI	XVI
KQK18293	XVI	XVI
KQK20877	XVII	XVI
KQK18061	XVI	XVI
KQK18159	XVI	XVI
KQJ89434	XVII	XVII
KQJ92569	XVII	XVII
KQJ92571	XVII	XVII
KQK14656	XVII	XVII
KQK14657	XVII	XVII
KQK14658	XVII	XVII
KQK14659	XVII	XVII
KQK14660	XVII	XVII
KQK21780	XVII	XVII
KQK18620	XVIII	XVIII
KQJ81435	XIV	unclear_classifications
KQJ95997	XVII	unclear_classifications
PNT64332	VI	unclear_classifications
PNT71903	II	unclear_classifications
Oryza sativa
Gene ID	HMM classification
Os07t0694300-01	IX	I
Os03t0152300-01	I	I
Os05t0135000-01	I	I
Os07t0156467-00	I	I
Os07t0157000-00	I	I
Os03t0368000-00	I	I
Os03t0368300-01	I	I
Os03t0368900-01	I	I
Os03t0369000-01	I	I
Os03t0369600-00	I	I
Os05t0135200-01	I	I
Os05t0135500-01	I	I
Os07t0638600-00	I	I
Os07t0639000-01	I	I
Os07t0639400-01	I	I
Os01t0326000-01	I	I
Os01t0326300-01	I	I
Os01t0327100-01	I	I
Os01t0327400-01	I	I
Os05t0162000-01	I	I
Os06t0472900-01	I	I
Os08t0113000-01	I	I
Os01t0294500-00	II	II
Os01t0294700-01	II	II
Os05t0134400-02	II	II
Os05t0134800-00	II	II
Os07t0156200-00	II	II
Os07t0157600-00	II	II
Os03t0121200-01	III	III
Os03t0121300-01	III	III
Os10t0536700-01	III	III
Os01t0712800-00	V	V
Os07t0499500-01	V	V
Os02t0833900-02	I	V
Os01t0787000-01	V	V
Os02t0161800-01	V	V
Os03t0563600-01	V	V
Os05t0499300-01	V	V
Os05t0499400-01	V	V
Os06t0306300-01	V	V
Os06t0490400-00	V	V
Os06t0681600-01	V	V
Os07t0531400-01	V	V
Os12t0530100-01	V	V
Os01t0962700-01	VI	VI
Os01t0963000-04	VI	VI
Os04t0688100-02	VI	VI
Os04t0688200-01	VI	VI
Os04t0688300-01	VI	VI
Os04t0688500-01	VI	VI
Os04t0688600-01	VI	VI
Os04t0689000-01	VI	VI
Os02t0553200-01	VII	VII
Os03t0285700-01	VII	VII
Os04t0223300-00	VII	VII
Os04t0434800-01	VII	VII
Os04t0602100-01	VII	VII
Os07t0694700-01	VII	VII
Os08t0549100-01	VII	VII
Os12t0178100-01	VII	VII
Os12t0178200-01	VII	VII
Os04t0498700-02	IX	IX
Os02t0741200-01	IX	IX
Os03t0762300-01	IX	IX
Os03t0762400-01	IX	IX
Os04t0465100-01	IX	IX
Os04t0656800-01	IX	IX
Os06t0237600-00	IX	IX
Os06t0695200-00	IX	IX
Os06t0695300-01	IX	IX
Os06t0695400-01	IX	IX
Os07t0115300-01	IX	IX
Os08t0532700-01	IX	IX
Os09t0507500-01	IX	IX
Os11t0210100-01	X	X
Os12t0191500-01	X	X
Os01t0172600-01	X	X
Os09t0323700-00	XI	XI
Os10t0566800-01	XI	XI
Os03t0234500-01	XII	XII
Os03t0234900-01	XII	XII
Os10t0107000-00	XII	XII
Os10t0109300-01	XII	XII
Os03t0235000-01	XIII	XIII
Os10t0109600-01	XIII	XIII
Os09t0471100-01	XIV	XIV
Os01t0263000-00	XIV	XIV
Os01t0263300-01	XIV	XIV
Os01t0543100-01	XIV	XIV
Os04t0423800-01	XIV	XIV
Os04t0651000-01	XV	XV
Os11t0112200-01	XV	XV
Os12t0111800-00	XV	XV
Os07t0677600-01	XV	XV
Os01t0205900-01	XVI	XVI
Os02t0236600-01	XVI	XVI
Os02t0236800-01	XVI	XVI
Os02t0237000-00	XVI	XVI
Os02t0240100-01	XVI	XVI
Os02t0240300-01	XVI	XVI
Os06t0547100-00	XVI	XVI
Os06t0547400-01	XVI	XVI
Os06t0521200-00	XVI	XVI
Os06t0521400-00	XVI	XVI
Os06t0521500-01	XVI	XVI
Os06t0522300-01	XVI	XVI
Os11t0112400-01	XVII	XVII
Os07t0676900-01	XVII	XVII
Os07t0677100-01	XVII	XVII
Os07t0677200-01	XVII	XVII
Os07t0677300-01	XVII	XVII
Os07t0677400-00	XVII	XVII
Os07t0677500-00	XVII	XVII
Os06t0274800-01	XVIII	XVIII
Os03t0339300-02	XVII	unclear_classifications
Os03t0434800-00	XVII	unclear_classifications
Os08t0302000-01	XV	unclear_classifications
Zea mays
Gene ID	HMM classification	NJ classification
Zm00001d027710_P001	I	I
Zm00001d048413_P001	I	I
Zm00001d024738_P001	I	I
Zm00001d024740_P001	I	I
Zm00001d006933_P001	I	I
Zm00001d006937_P001	I	I
Zm00001d010924_P001	I	I
Zm00001d010925_P001	I	I
Zm00001d017696_P001	I	I
Zm00001d022279_P001	I	I
Zm00001d022280_P001	I	I
Zm00001d022281_P001	I	I
Zm00001d022282_P001	I	I
Zm00001d022283_P001	I	I
Zm00001d022284_P001	I	I
Zm00001d022289_P001	I	I
Zm00001d022290_P001	I	I
Zm00001d024745_P001	I	I
Zm00001d024750_P001	I	I
Zm00001d024751_P001	I	I
Zm00001d024752_P001	I	I
Zm00001d024753_P001	I	I
Zm00001d029274_P001	I	I
Zm00001d029279_P001	I	I
Zm00001d029280_P001	I	I
Zm00001d040578_P001	I	I
Zm00001d009138_P001	I	I
Zm00001d009140_P001	I	I
Zm00001d037547_P001	I	I
Zm00001d037550_P001	I	I
Zm00001d040702_P001	I	I
Zm00001d040705_P001	I	I
Zm00001d037061_P001	I	I
Zm00001d035055_P001	V	I
Zm00001d008173_P001	II	II
Zm00001d010926_P001	II	II
Zm00001d024734_P001	II	II
Zm00001d024735_P001	II	II
Zm00001d040581_P001	II	II
Zm00001d050572_P001	II	II
Zm00001d027411_P001	III	III
Zm00001d029747_P001	III	III
Zm00001d047358_P001	III	III
Zm00001d004459_P001	V	V
Zm00001d021533_P001	I	V
Zm00001d016443_P003	V	V
Zm00001d008266_P001	IV	V
Zm00001d010064_P001	V	V
Zm00001d014467_P002	V	V
Zm00001d018618_P001	V	V
Zm00001d018620_P001	V	V
Zm00001d020797_P001	V	V
Zm00001d023899_P001	V	V
Zm00001d026357_P001	V	V
Zm00001d032405_P001	V	V
Zm00001d037410_P001	V	V
Zm00001d038598_P001	V	V
Zm00001d038599_P001	V	V
Zm00001d040399_P001	IV	V
Zm00001d043238_P001	V	V
Zm00001d045845_P001	V	V
Zm00001d045846_P001	V	V
Zm00001d053839_P001	V	V
Zm00001d002897_P001	VI	VI
Zm00001d002898_P001	VI	VI
Zm00001d002899_P001	VI	VI
Zm00001d002901_P001	VI	VI
Zm00001d026683_P001	VI	VI
Zm00001d042019_P002	VI	VI
Zm00001d042022_P001	VI	VI
Zm00001d002426_P003	VII	VII
Zm00001d003643_P003	VII	VII
Zm00001d006056_P001	VII	VII
Zm00001d007234_P001	VII	VII
Zm00001d008414_P001	VII	VII
Zm00001d016802_P001	VII	VII
Zm00001d020786_P001	VII	VII
Zm00001d023582_P001	VII	VII
Zm00001d025047_P001	VII	VII
Zm00001d028709_P002	VII	VII
Zm00001d047757_P002	VII	VII
Zm00001d053223_P001	VII	VII
Zm00001d054096_P001	VII	VII
Zm00001d031494_P001	IX	IX
Zm00001d010409_P001	IX	IX
Zm00001d025774_P003	I	IX
Zm00001d002004_P003	IX	IX
Zm00001d003381_P001	IX	IX
Zm00001d005279_P001	IX	IX
Zm00001d006097_P001	IX	IX
Zm00001d007952_P001	IX	IX
Zm00001d013212_P001	IX	IX
Zm00001d014601_P001	IX	IX
Zm00001d014602_P001	IX	IX
Zm00001d014603_P001	IX	IX
Zm00001d014606_P001	IX	IX
Zm00001d014608_P002	IX	IX
Zm00001d017996_P001	IX	IX
Zm00001d031635_P001	IX	IX
Zm00001d034128_P001	IX	IX
Zm00001d034129_P001	IX	IX
Zm00001d043938_P001	IX	IX
Zm00001d052285_P001	IX	IX
Zm00001d035336_P002	X	X
Zm00001d041827_P001	X	X
Zm00001d049071_P001	X	X
Zm00001d030002_P002	XI	XI
Zm00001d047064_P001	XI	XI
Zm00001d047066_P002	XI	XI
Zm00001d010218_P001	XII	XII
Zm00001d014341_P001	XII	XII
Zm00001d028347_P001	XII	XII
Zm00001d028348_P001	XII	XII
Zm00001d030199_P002	XII	XII
Zm00001d047984_P002	XII	XII
Zm00001d014123_P001	XIII	XIII
Zm00001d028349_P001	XIII	XIII
Zm00001d032854_P001	XIII	XIII
Zm00001d003707_P002	XIV	XIV
Zm00001d008299_P001	XIV	XIV
Zm00001d008300_P001	XIV	XIV
Zm00001d009373_P001	XIV	XIV
Zm00001d025402_P002	XIV	XIV
Zm00001d040364_P001	XIV	XIV
Zm00001d002042_P001	XV	XV
Zm00001d022453_P001	XV	XV
Zm00001d047514_P001	XV	XV
Zm00001d008898_P001	XVI	XVI
Zm00001d016177_P001	XVI	XVI
Zm00001d016182_P001	XVI	XVI
Zm00001d016185_P001	XVI	XVI
Zm00001d046184_P001	XVI	XVI
Zm00001d046186_P001	XVI	XVI
Zm00001d046187_P001	XVI	XVI
Zm00001d053554_P001	XVI	XVI
Zm00001d046035_P001	XVI	XVI
Zm00001d036835_P001	XVII	XVII
Zm00001d052335_P003	XVII	XVII
Zm00001d052336_P001	XVII	XVII
Zm00001d007160_P001	XVII	XVII
Zm00001d007161_P001	XVII	XVII
Zm00001d022456_P001	XVII	XVII
Zm00001d022457_P002	XVII	XVII
Zm00001d022458_P001	XVII	XVII
Zm00001d037359_P001	XVIII	XVIII
Zm00001d006936_P002	I	unclear_classifications
Zm00001d016179_P001	XVI	unclear_classifications
Zm00001d018619_P001	V	unclear_classifications
Zm00001d020808_P001	XII	unclear_classifications
Zm00001d021965_P001	XVII	unclear_classifications
Zm00001d024119_P001	XVII	unclear_classifications
Zm00001d029604_P001	XVI	unclear_classifications
Zm00001d030685_P001	VII	unclear_classifications
Zm00001d032406_P001	X	unclear_classifications
Zm00001d040579_P001	I	unclear_classifications
Arabidopsis thaliana
Gene ID	HMM classification	NJ classification
AT2G37130.1	I	I
AT4G21960.1	IX	I
AT4G33420.2	I	I
AT4G33870.1	V	V
AT1G30870.1	V	V
AT5G42180.1	V	V
AT5G51890.1	V	V
AT5G39580.1	V	V
AT5G64120.1	V	V
AT1G05240.1	V	V
AT1G05250.1	V	V
AT1G05260.1	V	V
AT2G39040.1	V	V
AT3G01190.1	V	V
AT3G21770.1	V	V
AT4G11290.1	V	V
AT5G15180.1	V	V
AT1G71695.1	VI	VI
AT1G07890.5	VII	VII
AT1G77490.1	VII	VII
AT3G09640.1	VII	VII
AT4G08390.1	VII	VII
AT4G09010.3	VII	VII
AT4G35000.1	VII	VII
AT4G35970.1	VII	VII
AT4G32320.1	IX	IX
AT3G17070.1	IX	IX
AT2G24800.1	V	IX
AT4G31760.1	I	IX
AT1G24110.1	IX	IX
AT2G18980.1	IX	IX
AT2G34060.1	IX	IX
AT3G28200.1	IX	IX
AT3G49960.1	IX	IX
AT4G17690.1	IX	IX
AT4G30170.1	IX	IX
AT4G37520.1	IX	IX
AT4G37530.1	IX	IX
AT5G14130.2	IX	IX
AT5G40150.1	IX	IX
AT5G47000.1	IX	IX
AT5G67400.1	IX	IX
AT1G77100.1	X	X
AT4G25980.1	X	X
AT2G41480.1	X	X
AT5G22410.1	XI	XI
AT2G38380.1	XII	XII
AT2G38390.1	XII	XII
AT3G32980.1	XII	XII
AT3G49110.1	XII	XII
AT3G49120.1	XII	XII
AT4G08770.1	XII	XII
AT4G08780.1	XII	XII
AT5G06720.1	XII	XII
AT5G06730.1	XII	XII
AT5G19880.1	XII	XII
AT5G19890.1	XIII	XIII
AT2G22420.1	XIV	XIV
AT1G49570.1	XIV	XIV
AT1G44970.1	XIV	XIV
AT2G18140.1	XIV	XIV
AT2G18150.1	XIV	XIV
AT2G35380.1	XIV	XIV
AT3G50990.1	XIV	XIV
AT4G36430.1	XIV	XIV
AT5G66390.1	XIV	XIV
AT4G16270.1	XIV	XIV
AT5G05340.1	XVII	XVII
AT5G58390.1	XVII	XVII
AT5G58400.1	XVII	XVII
AT1G14540.1	XVI	XVII
AT1G14550.1	XVII	XVII
AT1G68850.1	XVIII	XVIII
AT1G34510.1	I	unclear_classifications
AT2G43480.1	X	unclear_classifications
AT3G03670.1	V	unclear_classifications
AT4G26010.2	I	unclear_classifications
AT5G17820.2	XI	unclear_classifications
AT5G24070.1	XI	unclear_classifications
AT5G64110.1	IX	unclear_classifications
Vitis vinifera
Gene ID	HMM classification	NJ classification
VIT_08s0040g02200.t01	I	I
VIT_10s0116g01780.t01	V	I
VIT_07s0005g02150.t01	I	I
VIT_14s0060g00510.t01	I	I
VIT_14s0060g00520.t01	I	I
VIT_14s0060g00540.t01	I	I
VIT_00s0225g00170.t01	I	I
VIT_07s0130g00220.t01	V	I
VIT_01s0010g00960.t01	V	V
VIT_09s0002g04460.t01	V	V
VIT_01s0010g00390.t01	V	V
VIT_19s0085g01040.t01	V	V
VIT_00s0510g00030.t01	V	V
VIT_00s1677g00010.t01	V	V
VIT_16s0022g02470.t01	V	V
VIT_16s0100g00090.t01	V	V
VIT_18s0001g01140.t01	V	V
VIT_12s0055g00980.t01	V	V
VIT_12s0055g01000.t01	V	V
VIT_12s0055g01010.t01	V	V
VIT_12s0055g01020.t01	V	V
VIT_12s0055g01030.t01	V	V
VIT_05s0020g02120.t01	V	V
VIT_07s0104g01100.t01	V	V
VIT_10s0116g00340.t01	V	V
VIT_12s0059g02410.t01	V	V
VIT_12s0059g02420.t01	V	V
VIT_18s0072g00160.t01	VI	VI
VIT_03s0038g02320.t01	VII	VII
VIT_04s0023g03750.t01	VII	VII
VIT_06s0004g03550.t01	VII	VII
VIT_08s0040g03150.t01	VII	VII
VIT_18s0001g02470.t01	VII	VII
VIT_18s0001g06370.t01	VII	VII
VIT_04s0008g05490.t01	IX	IX
VIT_05s0077g00880.t01	IX	IX
VIT_04s0008g07040.t01	I	IX
VIT_01s0026g00830.t01	IX	IX
VIT_07s0129g00360.t01	IX	IX
VIT_10s0003g00650.t01	IX	IX
VIT_10s0042g00080.t01	IX	IX
VIT_11s0052g00650.t01	IX	IX
VIT_14s0066g01850.t01	IX	IX
VIT_14s0068g01920.t01	IX	IX
VIT_17s0000g07750.t01	IX	IX
VIT_12s0055g00810.t01	X	X
VIT_18s0001g15390.t01	X	X
VIT_11s0016g05280.t01	V	X
VIT_11s0016g05320.t01	X	X
VIT_06s0080g00690.t01	XI	XI
VIT_06s0004g01180.t01	XII	XII
VIT_06s0004g01190.t01	XII	XII
VIT_08s0007g06650.t01	XII	XII
VIT_06s0004g01240.t01	XIII	XIII
VIT_07s0191g00050.t01	XIV	XIV
VIT_00s0567g00020.t01	XIV	XIV
VIT_03s0063g01040.t01	XIV	XIV
VIT_02s0012g00540.t01	XIV	XIV
VIT_04s0023g02570.t01	XIV	XIV
VIT_18s0001g13110.t01	XIV	XIV
VIT_05s0077g00720.t01	XIV	XIV
VIT_06s0004g07750.t01	XV	XV
VIT_12s0028g01830.t01	XVI	XVI
VIT_12s0028g01840.t01	XVI	XVI
VIT_06s0004g07740.t01	XVII	XVII
VIT_08s0058g00970.t01	XVII	XVII
VIT_08s0058g00980.t01	XVII	XVII
VIT_18s0001g06840.t01	XVII	XVII
VIT_18s0001g06850.t01	XVI	XVII
VIT_18s0001g06890.t01	XVII	XVII
VIT_06s0004g07770.t01	XVII	XVII
VIT_13s0067g02360.t01	XVII	XVII
VIT_01s0010g01920.t01	XVII	XVII
VIT_01s0010g01950.t01	XVI	XVII
VIT_01s0010g01960.t01	XVI	XVII
VIT_01s0010g01970.t01	XVII	XVII
VIT_01s0010g01980.t01	XVII	XVII
VIT_01s0010g02000.t01	XVI	XVII
VIT_01s0010g02010.t01	XVII	XVII
VIT_01s0010g02020.t01	XVII	XVII
VIT_01s0010g01090.t01	XVIII	XVIII
VIT_00s0226g00030.t01	XI	unclear_classifications
VIT_05s0020g02110.t01	V	unclear_classifications
VIT_08s0058g00990.t01	XVI	unclear_classifications
VIT_16s0098g00820.t01	III	unclear_classifications
Selaginella moellendorffii
Gene ID	HMM classification	NJ classification
EFJ11583	I	I
EFJ22715	I	I
EFJ07988	I	I
EFJ16090	I	I
EFJ27890	I	I
EFJ33714	I	I
EFJ36775	I	I
EFJ36776	V	I
EFJ36777	I	I
EFJ36779	I	I
EFJ36780	I	I
EFJ37062	I	I
EFJ06751	I	I
EFJ16895	I	I
EFJ11638	I	I
EFJ22581	I	I
EFJ05161	I	I
EFJ11070	I	I
EFJ24269	I	I
EFJ35532	I	I
EFJ05144	I	I
EFJ05657	I	I
EFJ06665	I	I
EFJ07217	I	I
EFJ07254	I	I
EFJ07863	I	I
EFJ07922	I	I
EFJ08321	I	I
EFJ08322	I	I
EFJ10390	I	I
EFJ11133	I	I
EFJ11761	V	I
EFJ11802	I	I
EFJ13462	V	I
EFJ15685	I	I
EFJ15687	I	I
EFJ19693	I	I
EFJ22651	I	I
EFJ28459	I	I
EFJ30139	I	I
EFJ30347	I	I
EFJ38231	I	I
EFJ38234	V	I
EFJ14255	III	III
EFJ20126	III	III
EFJ12890	V	V
[truncated: 199 more rows]
