# Supplementary material for: A member of wheat class III peroxidase gene family, TaPRX-2A, enhanced the tolerance of salt stress
Source: BMC Plant Biol. 2020 Aug 26;20:392. doi: 10.1186/s12870-020-02602-1 (PMC7449071; doi:10.1186/s12870-020-02602-1)
Supplement: Supplementary file 3 — Additional file 3: Table S3. List of atypical class III peroxidase in investigated plant genomes. [file 12870_2020_2602_MOESM3_ESM.xls]

## Sheet: Sheet1
Table S3: List of atypical class III peroxidase in investigated plant genomes.
Triticum aestivum
Gene ID	HMM name	E-value	HMM start	HMM end	HMM length	% Cover
TraesCS5A02G550200.1	peroxidase	5.8e-18	139	225	229	37.9913
TraesCS2A02G148300.1	peroxidase	2.4e-30	12	104	229	40.6114
TraesCS6A02G225100.2	peroxidase	2.1e-14	132	229	229	42.7948
TraesCS1B02G330900.1.cds1	peroxidase	5e-11	162	227	229	28.821
TraesCS2A02G305700.1	peroxidase	2.1e-14	132	229	229	42.7948
TraesCS1B02G331100.1.cds1	peroxidase	5.2e-09	162	227	229	28.821
TraesCS1A02G166500.1.cds1	peroxidase	1.5e-20	139	228	229	39.3013
TraesCS7B02G275400.1.cds1	peroxidase	3.7e-22	139	229	229	39.738
TraesCS3B02G461300.1	peroxidase	4.8e-08	1	45	229	19.6507
TraesCS3B02G461300.1	peroxidase	5.5e-24	121	229	229	47.5983
TraesCS7A02G344800.1.cds1	peroxidase	5.7e-19	139	226	229	38.4279
TraesCS2B02G126000.1.cds1	peroxidase	8.6e-24	139	228	229	39.3013
TraesCS1A02G318800.1.cds1	peroxidase	7.6e-09	174	227	229	23.5808
TraesCS1A02G318100.1.cds1	peroxidase	2.3e-07	174	227	229	23.5808
TraesCS1B02G316900.1.cds1	peroxidase	4.8e-18	139	227	229	38.8646
TraesCS6B02G109000.1	peroxidase	1.4e-15	1	70	229	30.5677
TraesCS2A02G148400.1.cds1	peroxidase	1.3e-22	140	227	229	38.4279
TraesCS7D02G334500.1	peroxidase	0.0014	1	29	229	12.6638
TraesCSU02G194200.1	peroxidase	2.1e-22	2	110	229	47.5983
TraesCS2A02G571600.1	peroxidase	1.2e-18	1	87	229	37.9913
TraesCS2A02G571600.1	peroxidase	1.6e-21	122	228	229	46.7249
TraesCS5B02G311800.1.cds1	peroxidase	5.9e-21	139	227	229	38.8646
TraesCS3B02G411800.1.cds1	peroxidase	0.001	2	29	229	12.2271
TraesCSU02G088600.1	peroxidase	4.5e-20	139	228	229	39.3013
TraesCS2B02G124400.1	peroxidase	9.1e-15	3	50	229	20.9607
TraesCS6D02G351400.1.cds1	peroxidase	7.9e-20	139	228	229	39.3013
Triticum dicoccoides
Gene ID	HMM name	E-value	HMM start	HMM end	HMM length	% Cover
TRIDC1AG010900.1	peroxidase	5e-24	26	124	229	43.2314
TRIDC1BG016720.1	peroxidase	1.1e-26	11	83	229	31.8777
TRIDC1BG016870.2	peroxidase	1.7e-17	115	228	229	49.7817
TRIDC2AG080480.1	peroxidase	5.8e-22	138	227	229	39.3013
TRIDC2BG022520.1	peroxidase	0.00015	1	29	229	12.6638
TRIDC1BG019190.1	peroxidase	5.9e-08	187	229	229	18.7773
TRIDC7BG032460.1	peroxidase	1.3e-05	192	228	229	16.1572
TRIDC2AG080490.1	peroxidase	5.3e-23	4	87	229	36.6812
TRIDC7AG005880.1	peroxidase	4.7e-28	116	228	229	49.345
TRIDC2BG015950.1	peroxidase	7.7e-21	139	228	229	39.3013
TRIDC3AG037100.2	peroxidase	3.7e-12	48	112	229	28.3843
TRIDC2AG080380.1	peroxidase	6.1e-21	140	227	229	38.4279
TRIDC3BG083430.1	peroxidase	1.9e-15	139	229	229	39.738
TRIDC3AG025080.1	peroxidase	9.9e-05	3	32	229	13.1004
TRIDC2AG018630.1	peroxidase	1.5e-08	187	227	229	17.9039
TRIDC5BG026120.5	peroxidase	3.6e-20	85	156	229	31.441
TRIDC3BG028730.1	peroxidase	0.00019	3	29	229	11.7904
TRIDC2AG043670.1	peroxidase	6.3e-13	92	148	229	24.8908
TRIDC7AG011130.1	peroxidase	1.1e-27	7	94	229	38.4279
TRIDC7AG011110.1	peroxidase	1.3e-06	182	225	229	19.214
TRIDC3BG040840.2	peroxidase	5.1e-34	20	129	229	48.0349
TRIDC7BG044520.1	peroxidase	5.2e-27	1	79	229	34.4978
TRIDC1BG053670.1	peroxidase	1.1e-09	162	227	229	28.821
TRIDC1BG053680.1	peroxidase	3.2e-11	162	227	229	28.821
TRIDC1BG053640.1	peroxidase	5e-11	162	227	229	28.821
TRIDC3BG050980.1	peroxidase	6.8e-07	175	227	229	23.1441
TRIDC3BG051010.1	peroxidase	6.3e-28	111	224	229	49.7817
TRIDC3BG050950.1	peroxidase	4.1e-13	131	194	229	27.9476
TRIDC7BG047800.1	peroxidase	2.4e-30	114	227	229	49.7817
TRIDC7BG059770.1	peroxidase	9.9e-26	116	225	229	48.0349
TRIDC5BG056280.1	peroxidase	0.00033	1	29	229	12.6638
TRIDC6AG018350.1	peroxidase	2.6e-05	183	221	229	17.0306
TRIDC6AG006490.1	peroxidase	9.2e-29	1	86	229	37.5546
TRIDC6AG006480.1	peroxidase	8.1e-26	122	226	229	45.8515
TRIDC7AG048420.1	peroxidase	5.5e-05	192	226	229	15.2838
TRIDC3BG028760.1	peroxidase	5.9e-05	1	30	229	13.1004
TRIDC3BG028740.1	peroxidase	0.00031	2	29	229	12.2271
TRIDC3AG025100.1	peroxidase	0.00014	3	30	229	12.2271
TRIDC3AG025110.2	peroxidase	5.9e-05	1	30	229	13.1004
TRIDC3AG072200.1	peroxidase	3.6e-18	2	71	229	30.5677
TRIDC3BG004960.1	peroxidase	4.4e-10	1	39	229	17.0306
TRIDC3AG072230.1	peroxidase	1.7e-11	139	229	229	39.738
TRIDC1AG047440.1	peroxidase	5.2e-26	94	197	229	45.4148
TRIDC3BG060990.5	peroxidase	7.8e-05	40	79	229	17.4672
TRIDC2BG011120.1	peroxidase	1.5e-23	1	109	229	47.5983
TRIDC1BG061750.1	peroxidase	8.8e-17	139	228	229	39.3013
TRIDC4BG018450.1	peroxidase	9.9e-20	144	228	229	37.1179
Triticum urartu
Gene ID	HMM name	E-value	HMM start	HMM end	HMM length	% Cover
TRIUR3_00766-P1	peroxidase	2.5e-26	3	89	229	37.9913
TRIUR3_03934-P1	peroxidase	1.1e-11	1	55	229	24.0175
TRIUR3_03934-P1	peroxidase	5.8e-21	129	225	229	42.3581
TRIUR3_05100-P1	peroxidase	4e-14	148	227	229	34.9345
TRIUR3_05214-P1	peroxidase	0.0036	2	29	229	12.2271
TRIUR3_05214-P1	peroxidase	5.6e-06	188	226	229	17.0306
TRIUR3_06317-P1	peroxidase	1.3e-12	1	69	229	30.131
TRIUR3_06319-P1	peroxidase	6.4e-27	3	100	229	42.7948
TRIUR3_06500-P1	peroxidase	2.4e-06	187	226	229	17.4672
TRIUR3_10572-P1	peroxidase	4.6e-30	1	87	229	37.9913
TRIUR3_11223-P1	peroxidase	9.5e-10	3	41	229	17.0306
TRIUR3_11223-P1	peroxidase	1e-22	121	228	229	47.1616
TRIUR3_12392-P1	peroxidase	8.1e-26	126	227	229	44.5415
TRIUR3_12393-P1	peroxidase	5.8e-11	162	227	229	28.821
TRIUR3_12531-P1	peroxidase	1.5e-23	1	77	229	33.6245
TRIUR3_12531-P1	peroxidase	1.2e-21	31	105	229	32.7511
TRIUR3_12531-P1	peroxidase	1.1e-26	127	224	229	42.7948
TRIUR3_12532-P1	peroxidase	3.4e-25	5	106	229	44.5415
TRIUR3_12532-P1	peroxidase	2.5e-10	165	229	229	28.3843
TRIUR3_12597-P1	peroxidase	1.3e-34	29	139	229	48.4716
TRIUR3_12597-P1	peroxidase	9.1e-08	86	139	229	23.5808
TRIUR3_12597-P1	peroxidase	2.2e-10	181	229	229	21.3974
TRIUR3_12705-P1	peroxidase	2.8e-30	28	127	229	43.6681
TRIUR3_12705-P1	peroxidase	5.7e-07	183	229	229	20.524
TRIUR3_13346-P1	peroxidase	1.9e-22	2	110	229	47.5983
TRIUR3_13347-P1	peroxidase	2.7e-18	117	229	229	49.345
TRIUR3_15086-P1	peroxidase	1.6e-29	5	92	229	38.4279
TRIUR3_15087-P1	peroxidase	1.2e-13	2	64	229	27.5109
TRIUR3_15087-P1	peroxidase	1.5e-07	175	227	229	23.1441
TRIUR3_16859-P1	peroxidase	7.7e-05	4	35	229	13.9738
TRIUR3_16859-P1	peroxidase	1.5e-22	131	227	229	42.3581
TRIUR3_19670-P1	peroxidase	1e-28	2	90	229	38.8646
TRIUR3_19670-P1	peroxidase	7e-06	187	226	229	17.4672
TRIUR3_22288-P1	peroxidase	5.6e-31	4	88	229	37.1179
TRIUR3_23184-P1	peroxidase	9.3e-23	6	93	229	38.4279
TRIUR3_23184-P1	peroxidase	7e-26	132	229	229	42.7948
TRIUR3_24030-P1	peroxidase	1.2e-26	7	98	229	40.1747
TRIUR3_24030-P1	peroxidase	9.8e-22	125	227	229	44.9782
TRIUR3_24276-P1	peroxidase	8.4e-09	184	228	229	19.6507
TRIUR3_25326-P1	peroxidase	1e-26	116	227	229	48.9083
TRIUR3_26761-P1	peroxidase	7.6e-28	129	227	229	43.2314
TRIUR3_27403-P1	peroxidase	8.6e-29	5	89	229	37.1179
TRIUR3_27403-P1	peroxidase	3.1e-06	175	229	229	24.0175
TRIUR3_28761-P1	peroxidase	2.5e-15	1	68	229	29.6943
TRIUR3_28761-P1	peroxidase	1.1e-07	170	229	229	26.2009
TRIUR3_29415-P1	peroxidase	1.6e-42	15	127	229	49.345
TRIUR3_29854-P1	peroxidase	0.0045	1	29	229	12.6638
TRIUR3_29854-P1	peroxidase	3e-11	145	227	229	36.2445
TRIUR3_29936-P1	peroxidase	0.008	1	30	229	13.1004
TRIUR3_29936-P1	peroxidase	3.7e-31	67	177	229	48.4716
TRIUR3_30251-P1	peroxidase	2.5e-06	1	30	229	13.1004
TRIUR3_30263-P1	peroxidase	3.3e-19	41	133	229	40.6114
TRIUR3_30263-P1	peroxidase	1.5e-15	148	227	229	34.9345
TRIUR3_33073-P1	peroxidase	1.1e-13	151	228	229	34.0611
TRIUR3_34365-P1	peroxidase	2.6e-26	2	110	229	47.5983
TRIUR3_34526-P1	peroxidase	0.0025	1	29	229	12.6638
TRIUR3_35401-P1	peroxidase	2.3e-16	2	66	229	28.3843
TRIUR3_35401-P1	peroxidase	1e-06	179	226	229	20.9607
Aegilops tauschii
Gene ID	HMM name	E-value	HMM start	HMM end	HMM length	% Cover
AET2Gv21274000.1	peroxidase	1.8e-08	158	226	229	30.131
AET2Gv21102200.4	peroxidase	3.8e-21	1	91	229	39.738
AET4Gv20448000.1	peroxidase	5.6e-08	3	46	229	19.214
AET2Gv20218200.8	peroxidase	8.6e-31	3	90	229	38.4279
AET2Gv20236300.1	peroxidase	1.1e-12	98	159	229	27.0742
AET2Gv20218500.3	peroxidase	4.1e-16	2	69	229	29.6943
AET7Gv20834900.1	peroxidase	5.8e-25	129	228	229	43.6681
AET6Gv20908100.1	peroxidase	7.9e-20	139	228	229	39.3013
AET7Gv20674800.1	peroxidase	6.4e-16	98	186	229	38.8646
AET3Gv20946900.1	peroxidase	1.1e-10	1	65	229	28.3843
AET3Gv20559400.1	peroxidase	1.8e-18	4	99	229	41.9214
AET3Gv20295100.2	peroxidase	2e-32	2	94	229	40.6114
AET7Gv20248600.1	peroxidase	1.8e-24	115	225	229	48.4716
AET1Gv20515600.1	peroxidase	1.8e-33	3	102	229	43.6681
AET3Gv20594200.4	peroxidase	6.8e-24	2	90	229	38.8646
AET7Gv20248500.2	peroxidase	3.2e-05	188	225	229	16.5939
AET1Gv20758300.1	peroxidase	5e-11	162	227	229	28.821
Brachypodium distachyon
Gene ID	HMM name	E-value	HMM start	HMM end	HMM length	% Cover
KQJ89433	peroxidase	0.00017	177	212	229	15.7205
Oryza sativa
Gene ID	HMM name	E-value	HMM start	HMM end	HMM length	% Cover
Os07t0104100-01	peroxidase	1e-30	116	227	229	48.9083
Os01t0293900-00	peroxidase	9.1e-05	2	38	229	16.1572
Os01t0293900-00	peroxidase	2.3e-05	190	229	229	17.4672
Os07t0104233-00	peroxidase	7.2e-37	12	116	229	45.8515
Os12t0196300-01	peroxidase	2.7e-05	183	226	229	19.214
Os01t0962900-00	peroxidase	8.2e-06	1	31	229	13.5371
Os09t0538600-01	peroxidase	1.3e-10	57	109	229	23.1441
Os04t0134800-01	peroxidase	0.0029	182	217	229	15.7205
Os03t0339400-01	peroxidase	8.2e-21	2	71	229	30.5677
Os05t0135400-01	peroxidase	8e-11	1	40	229	17.4672
Os05t0135400-01	peroxidase	1e-06	188	224	229	16.1572
Os06t0522100-00	peroxidase	1.2e-12	152	228	229	33.6245
Os11t0334938-00	peroxidase	1.2e-05	2	35	229	14.8472
Os01t0327000-01	peroxidase	4.7e-05	1	32	229	13.9738
Os01t0326100-01	peroxidase	1.5e-05	1	30	229	13.1004
Os10t0536600-00	peroxidase	3.2e-05	3	30	229	12.2271
Os07t0626700-01	peroxidase	1.4e-11	127	183	229	24.8908
Os07t0156910-00	peroxidase	5.9e-06	190	229	229	17.4672
Os07t0639500-00	peroxidase	9e-10	1	43	229	18.7773
Os06t0521900-00	peroxidase	0.00035	1	33	229	14.4105
Os06t0521900-00	peroxidase	4.9e-11	166	228	229	27.5109
Os01t0378100-01	peroxidase	1.7e-33	39	149	229	48.4716
Zea mays
Gene ID	HMM name	E-value	HMM start	HMM end	HMM length	% Cover
Zm00001d051769_P001	peroxidase	9.4e-08	175	229	229	24.0175
Zm00001d007569_P001	peroxidase	0.00075	4	57	229	23.5808
Zm00001d019081_P001	peroxidase	0.00034	5	68	229	27.9476
Zm00001d024253_P001	peroxidase	0.00032	126	148	229	10.0437
Zm00001d045731_P001	peroxidase	3.9e-17	101	206	229	46.2882
Zm00001d002902_P001	peroxidase	3.9e-22	4	87	229	36.6812
Zm00001d002902_P001	peroxidase	9.3e-06	170	229	229	26.2009
Zm00001d017161_P001	peroxidase	0.00014	139	176	229	16.5939
Zm00001d024749_P001	peroxidase	8.5e-11	161	224	229	27.9476
Zm00001d022383_P002	peroxidase	1.3e-15	132	229	229	42.7948
Zm00001d041939_P002	peroxidase	9.6e-07	132	227	229	41.9214
Zm00001d021049_P001	peroxidase	2.2e-05	13	38	229	11.3537
Zm00001d038867_P002	peroxidase	1.9e-15	132	229	229	42.7948
Zm00001d019387_P001	peroxidase	2.3e-23	39	144	229	46.2882
Zm00001d019237_P002	peroxidase	0.00031	119	148	229	13.1004
Arabidopsis thaliana
Gene ID	HMM name	E-value	HMM start	HMM end	HMM length	% Cover
AT3G42570.1	peroxidase	4.3e-24	42	144	229	44.9782
Vitis vinifera
Gene ID	HMM name	E-value	HMM start	HMM end	HMM length	% Cover
VIT_12s0055g01070.t01	peroxidase	9.2e-32	1	87	229	37.9913
VIT_14s0068g01910.t01	peroxidase	1.7e-21	2	93	229	40.1747
VIT_14s0068g01900.t01	peroxidase	1.6e-22	130	214	229	37.1179
VIT_04s0023g03730.t01	peroxidase	0.0041	12	57	229	20.0873
VIT_04s0023g03730.t01	peroxidase	4.1e-10	122	200	229	34.4978
VIT_11s0016g05310.t01	peroxidase	7.7e-25	125	228	229	45.4148
VIT_19s0014g02410.t01	peroxidase	1.6e-08	132	202	229	31.0044
Selaginella moellendorffii
Gene ID	HMM name	E-value	HMM start	HMM end	HMM length	% Cover
EFJ17524	peroxidase	4.9e-09	171	228	229	25.3275
EFJ05691	peroxidase	3.8e-14	142	228	229	37.9913
EFJ05677	peroxidase	0.00057	192	228	229	16.1572
EFJ26454	peroxidase	7.6e-06	54	86	229	14.4105
EFJ11477	peroxidase	1.1e-26	2	108	229	46.7249
EFJ31802	peroxidase	4.4e-31	121	229	229	47.5983
EFJ32049	peroxidase	2.5e-24	67	152	229	37.5546
EFJ04718	peroxidase	2.5e-13	142	219	229	34.0611
EFJ24435	peroxidase	7.2e-08	174	217	229	19.214
EFJ06668	peroxidase	1.6e-28	1	93	229	40.6114
Physcomitrella patens
Gene ID	HMM name	E-value	HMM start	HMM end	HMM length	% Cover
Pp3c20_5210V3.1	peroxidase	7.9e-20	12	88	229	33.6245
Pp3c1_26610V3.1.CDS.1	peroxidase	9.8e-05	12	44	229	14.4105
Pp3c23_3415V3.1	peroxidase	7.9e-05	171	214	229	19.214
Pp3c20_5220V3.1	peroxidase	1.2e-09	139	217	229	34.4978
Pp3c15_15230V3.2.CDS.1	peroxidase	0.00012	191	229	229	17.0306
Pp3c11_4960V3.1	peroxidase	3.8e-14	4	73	229	30.5677
Pp3c11_4960V3.1	peroxidase	9.9e-17	129	224	229	41.9214
