# Supplementary material for: A member of wheat class III peroxidase gene family, TaPRX-2A, enhanced the tolerance of salt stress
Source: BMC Plant Biol. 2020 Aug 26;20:392. doi: 10.1186/s12870-020-02602-1 (PMC7449071; doi:10.1186/s12870-020-02602-1)
Supplement: Supplementary file 6 — Additional file 6: Table S4. The cDNA-level evidence performing by RNA-seq data from seven plants. [file 12870_2020_2602_MOESM6_ESM.xls]

## Sheet: RNA-seq
Table S4. The cDNA-level evidence performing by RNA-seq data from seven plants.
RNA-seq_source	Sample_ID	Species	Reference_gene_id	Chromosome	Software	Type	Start	End	Score	Strand	Phase	Attributes
NCBI_SRA	SRR11434644	Physcomitrella_patens	Pp3c19_20780V3.3	19	StringTie	transcript	13781745	13784063	1000	+	.	gene_id "STRG.18869"; transcript_id "STRG.18869.4"; reference_id "Pp3c19_20780V3.3"; ref_gene_id "Pp3c19_20780"; cov "57.423332"; FPKM "8.945400"; TPM "16.962978";
NCBI_SRA	SRR11434644	Physcomitrella_patens	Pp3c19_20780V3.3	19	StringTie	exon	13781745	13782320	1000	+	.	gene_id "STRG.18869"; transcript_id "STRG.18869.4"; exon_number "1"; reference_id "Pp3c19_20780V3.3"; ref_gene_id "Pp3c19_20780"; cov "95.247101";
NCBI_SRA	SRR11434644	Physcomitrella_patens	Pp3c19_20780V3.3	19	StringTie	exon	13782415	13782603	1000	+	.	gene_id "STRG.18869"; transcript_id "STRG.18869.4"; exon_number "2"; reference_id "Pp3c19_20780V3.3"; ref_gene_id "Pp3c19_20780"; cov "71.327927";
NCBI_SRA	SRR11434644	Physcomitrella_patens	Pp3c19_20780V3.3	19	StringTie	exon	13782717	13782879	1000	+	.	gene_id "STRG.18869"; transcript_id "STRG.18869.4"; exon_number "3"; reference_id "Pp3c19_20780V3.3"; ref_gene_id "Pp3c19_20780"; cov "49.516907";
NCBI_SRA	SRR11434644	Physcomitrella_patens	Pp3c19_20780V3.3	19	StringTie	exon	13783000	13784063	1000	+	.	gene_id "STRG.18869"; transcript_id "STRG.18869.4"; exon_number "4"; reference_id "Pp3c19_20780V3.3"; ref_gene_id "Pp3c19_20780"; cov "35.688633";
NCBI_SRA	SRR11434645	Physcomitrella_patens	Pp3c19_20780V3.3	19	StringTie	transcript	13781745	13784063	1000	+	.	gene_id "STRG.18778"; transcript_id "STRG.18778.5"; reference_id "Pp3c19_20780V3.3"; ref_gene_id "Pp3c19_20780"; cov "42.822704"; FPKM "6.520590"; TPM "11.683922";
NCBI_SRA	SRR11434645	Physcomitrella_patens	Pp3c19_20780V3.3	19	StringTie	exon	13781745	13782320	1000	+	.	gene_id "STRG.18778"; transcript_id "STRG.18778.5"; exon_number "1"; reference_id "Pp3c19_20780V3.3"; ref_gene_id "Pp3c19_20780"; cov "69.307968";
NCBI_SRA	SRR11434645	Physcomitrella_patens	Pp3c19_20780V3.3	19	StringTie	exon	13782415	13782603	1000	+	.	gene_id "STRG.18778"; transcript_id "STRG.18778.5"; exon_number "2"; reference_id "Pp3c19_20780V3.3"; ref_gene_id "Pp3c19_20780"; cov "56.789032";
NCBI_SRA	SRR11434645	Physcomitrella_patens	Pp3c19_20780V3.3	19	StringTie	exon	13782717	13782879	1000	+	.	gene_id "STRG.18778"; transcript_id "STRG.18778.5"; exon_number "3"; reference_id "Pp3c19_20780V3.3"; ref_gene_id "Pp3c19_20780"; cov "42.195774";
NCBI_SRA	SRR11434645	Physcomitrella_patens	Pp3c19_20780V3.3	19	StringTie	exon	13783000	13784063	1000	+	.	gene_id "STRG.18778"; transcript_id "STRG.18778.5"; exon_number "4"; reference_id "Pp3c19_20780V3.3"; ref_gene_id "Pp3c19_20780"; cov "26.100004";
NCBI_SRA	SRR11434646	Physcomitrella_patens	Pp3c19_20780V3.3	19	StringTie	transcript	13781745	13784063	1000	+	.	gene_id "STRG.18713"; transcript_id "STRG.18713.4"; reference_id "Pp3c19_20780V3.3"; ref_gene_id "Pp3c19_20780"; cov "30.496090"; FPKM "4.817666"; TPM "8.794046";
NCBI_SRA	SRR11434646	Physcomitrella_patens	Pp3c19_20780V3.3	19	StringTie	exon	13781745	13782320	1000	+	.	gene_id "STRG.18713"; transcript_id "STRG.18713.4"; exon_number "1"; reference_id "Pp3c19_20780V3.3"; ref_gene_id "Pp3c19_20780"; cov "49.022949";
NCBI_SRA	SRR11434646	Physcomitrella_patens	Pp3c19_20780V3.3	19	StringTie	exon	13782415	13782603	1000	+	.	gene_id "STRG.18713"; transcript_id "STRG.18713.4"; exon_number "2"; reference_id "Pp3c19_20780V3.3"; ref_gene_id "Pp3c19_20780"; cov "37.947887";
NCBI_SRA	SRR11434646	Physcomitrella_patens	Pp3c19_20780V3.3	19	StringTie	exon	13782717	13782879	1000	+	.	gene_id "STRG.18713"; transcript_id "STRG.18713.4"; exon_number "3"; reference_id "Pp3c19_20780V3.3"; ref_gene_id "Pp3c19_20780"; cov "26.595770";
NCBI_SRA	SRR11434646	Physcomitrella_patens	Pp3c19_20780V3.3	19	StringTie	exon	13783000	13784063	1000	+	.	gene_id "STRG.18713"; transcript_id "STRG.18713.4"; exon_number "4"; reference_id "Pp3c19_20780V3.3"; ref_gene_id "Pp3c19_20780"; cov "19.740355";
NCBI_SRA	SRR11308184	Arabidopsis_thaliana	AT1G71695.1	1	StringTie	transcript	26964087	26966688	1000	+	.	gene_id "STRG.4540"; transcript_id "STRG.4540.1"; reference_id "AT1G71695.1"; ref_gene_id "AT1G71695"; cov "195.064865"; FPKM "59.225998"; TPM "91.577034";
NCBI_SRA	SRR11308184	Arabidopsis_thaliana	AT1G71695.1	1	StringTie	exon	26964087	26964625	1000	+	.	gene_id "STRG.4540"; transcript_id "STRG.4540.1"; exon_number "1"; reference_id "AT1G71695.1"; ref_gene_id "AT1G71695"; cov "150.940628";
NCBI_SRA	SRR11308184	Arabidopsis_thaliana	AT1G71695.1	1	StringTie	exon	26965591	26965785	1000	+	.	gene_id "STRG.4540"; transcript_id "STRG.4540.1"; exon_number "2"; reference_id "AT1G71695.1"; ref_gene_id "AT1G71695"; cov "287.143585";
NCBI_SRA	SRR11308184	Arabidopsis_thaliana	AT1G71695.1	1	StringTie	exon	26965943	26966688	1000	+	.	gene_id "STRG.4540"; transcript_id "STRG.4540.1"; exon_number "3"; reference_id "AT1G71695.1"; ref_gene_id "AT1G71695"; cov "202.876678";
NCBI_SRA	SRR11308187	Arabidopsis_thaliana	AT1G71695.1	1	StringTie	transcript	26964087	26966688	1000	+	.	gene_id "STRG.4507"; transcript_id "STRG.4507.1"; reference_id "AT1G71695.1"; ref_gene_id "AT1G71695"; cov "213.637833"; FPKM "66.031425"; TPM "100.343666";
NCBI_SRA	SRR11308187	Arabidopsis_thaliana	AT1G71695.1	1	StringTie	exon	26964087	26964625	1000	+	.	gene_id "STRG.4507"; transcript_id "STRG.4507.1"; exon_number "1"; reference_id "AT1G71695.1"; ref_gene_id "AT1G71695"; cov "165.435989";
NCBI_SRA	SRR11308187	Arabidopsis_thaliana	AT1G71695.1	1	StringTie	exon	26965591	26965785	1000	+	.	gene_id "STRG.4507"; transcript_id "STRG.4507.1"; exon_number "2"; reference_id "AT1G71695.1"; ref_gene_id "AT1G71695"; cov "333.979492";
NCBI_SRA	SRR11308187	Arabidopsis_thaliana	AT1G71695.1	1	StringTie	exon	26965943	26966688	1000	+	.	gene_id "STRG.4507"; transcript_id "STRG.4507.1"; exon_number "3"; reference_id "AT1G71695.1"; ref_gene_id "AT1G71695"; cov "217.008041";
NCBI_SRA	SRR11308188	Arabidopsis_thaliana	AT1G71695.1	1	StringTie	transcript	26964087	26966688	1000	+	.	gene_id "STRG.4467"; transcript_id "STRG.4467.1"; reference_id "AT1G71695.1"; ref_gene_id "AT1G71695"; cov "130.615540"; FPKM "62.487499"; TPM "94.995140";
NCBI_SRA	SRR11308188	Arabidopsis_thaliana	AT1G71695.1	1	StringTie	exon	26964087	26964625	1000	+	.	gene_id "STRG.4467"; transcript_id "STRG.4467.1"; exon_number "1"; reference_id "AT1G71695.1"; ref_gene_id "AT1G71695"; cov "85.946198";
NCBI_SRA	SRR11308188	Arabidopsis_thaliana	AT1G71695.1	1	StringTie	exon	26965591	26965785	1000	+	.	gene_id "STRG.4467"; transcript_id "STRG.4467.1"; exon_number "2"; reference_id "AT1G71695.1"; ref_gene_id "AT1G71695"; cov "203.266663";
NCBI_SRA	SRR11308188	Arabidopsis_thaliana	AT1G71695.1	1	StringTie	exon	26965943	26966688	1000	+	.	gene_id "STRG.4467"; transcript_id "STRG.4467.1"; exon_number "3"; reference_id "AT1G71695.1"; ref_gene_id "AT1G71695"; cov "143.899475";
NCBI_SRA	SRR10380965	Brachypodium_distachyon	KQJ85452	5	StringTie	transcript	28219316	28220982	1000	-	.	gene_id "STRG.25589"; transcript_id "STRG.25589.1"; reference_id "KQJ85452"; ref_gene_id "BRADI_5g27130v3"; cov "157.426895"; FPKM "42.519413"; TPM "78.278374";
NCBI_SRA	SRR10380965	Brachypodium_distachyon	KQJ85452	5	StringTie	exon	28219316	28220191	1000	-	.	gene_id "STRG.25589"; transcript_id "STRG.25589.1"; exon_number "1"; reference_id "KQJ85452"; ref_gene_id "BRADI_5g27130v3"; cov "210.632416";
NCBI_SRA	SRR10380965	Brachypodium_distachyon	KQJ85452	5	StringTie	exon	28220320	28220982	1000	-	.	gene_id "STRG.25589"; transcript_id "STRG.25589.1"; exon_number "2"; reference_id "KQJ85452"; ref_gene_id "BRADI_5g27130v3"; cov "87.128204";
NCBI_SRA	SRR10380966	Brachypodium_distachyon	KQJ85452	5	StringTie	transcript	28219316	28220982	1000	-	.	gene_id "STRG.25564"; transcript_id "STRG.25564.1"; reference_id "KQJ85452"; ref_gene_id "BRADI_5g27130v3"; cov "107.269005"; FPKM "34.063347"; TPM "60.520226";
NCBI_SRA	SRR10380966	Brachypodium_distachyon	KQJ85452	5	StringTie	exon	28219316	28220191	1000	-	.	gene_id "STRG.25564"; transcript_id "STRG.25564.1"; exon_number "1"; reference_id "KQJ85452"; ref_gene_id "BRADI_5g27130v3"; cov "142.585617";
NCBI_SRA	SRR10380966	Brachypodium_distachyon	KQJ85452	5	StringTie	exon	28220320	28220982	1000	-	.	gene_id "STRG.25564"; transcript_id "STRG.25564.1"; exon_number "2"; reference_id "KQJ85452"; ref_gene_id "BRADI_5g27130v3"; cov "60.606335";
NCBI_SRA	SRR10380967	Brachypodium_distachyon	KQJ85452	5	StringTie	transcript	28219316	28220982	1000	-	.	gene_id "STRG.25715"; transcript_id "STRG.25715.1"; reference_id "KQJ85452"; ref_gene_id "BRADI_5g27130v3"; cov "70.232620"; FPKM "18.423168"; TPM "32.527161";
NCBI_SRA	SRR10380967	Brachypodium_distachyon	KQJ85452	5	StringTie	exon	28219316	28220191	1000	-	.	gene_id "STRG.25715"; transcript_id "STRG.25715.1"; exon_number "1"; reference_id "KQJ85452"; ref_gene_id "BRADI_5g27130v3"; cov "96.215752";
NCBI_SRA	SRR10380967	Brachypodium_distachyon	KQJ85452	5	StringTie	exon	28220320	28220982	1000	-	.	gene_id "STRG.25715"; transcript_id "STRG.25715.1"; exon_number "2"; reference_id "KQJ85452"; ref_gene_id "BRADI_5g27130v3"; cov "35.901962";
NCBI_SRA	SRR10380968	Brachypodium_distachyon	KQJ85452	5	StringTie	transcript	28219316	28220982	1000	-	.	gene_id "STRG.25848"; transcript_id "STRG.25848.1"; reference_id "KQJ85452"; ref_gene_id "BRADI_5g27130v3"; cov "57.417152"; FPKM "17.411165"; TPM "30.387487";
NCBI_SRA	SRR10380968	Brachypodium_distachyon	KQJ85452	5	StringTie	exon	28219316	28220191	1000	-	.	gene_id "STRG.25848"; transcript_id "STRG.25848.1"; exon_number "1"; reference_id "KQJ85452"; ref_gene_id "BRADI_5g27130v3"; cov "83.284248";
NCBI_SRA	SRR10380968	Brachypodium_distachyon	KQJ85452	5	StringTie	exon	28220320	28220982	1000	-	.	gene_id "STRG.25848"; transcript_id "STRG.25848.1"; exon_number "2"; reference_id "KQJ85452"; ref_gene_id "BRADI_5g27130v3"; cov "23.239819";
NCBI_SRA	SRR9657462	Aegilops_tauschii	AET2Gv21275100.1	2D	StringTie	transcript	642837482	642839232	1000	-	.	gene_id "STRG.10391"; transcript_id "STRG.10391.1"; reference_id "AET2Gv21275100.1"; ref_gene_id "AET2Gv21275100"; cov "753.076538"; FPKM "181.540894"; TPM "264.916290";
NCBI_SRA	SRR9657462	Aegilops_tauschii	AET2Gv21275100.1	2D	StringTie	exon	642837482	642839232	1000	-	.	gene_id "STRG.10391"; transcript_id "STRG.10391.1"; exon_number "1"; reference_id "AET2Gv21275100.1"; ref_gene_id "AET2Gv21275100"; cov "753.076538";
NCBI_SRA	SRR9657463	Aegilops_tauschii	AET2Gv21275100.1	2D	StringTie	transcript	642837482	642839232	1000	-	.	gene_id "STRG.10280"; transcript_id "STRG.10280.1"; reference_id "AET2Gv21275100.1"; ref_gene_id "AET2Gv21275100"; cov "581.000000"; FPKM "153.847748"; TPM "224.767639";
NCBI_SRA	SRR9657463	Aegilops_tauschii	AET2Gv21275100.1	2D	StringTie	exon	642837482	642839232	1000	-	.	gene_id "STRG.10280"; transcript_id "STRG.10280.1"; exon_number "1"; reference_id "AET2Gv21275100.1"; ref_gene_id "AET2Gv21275100"; cov "581.000000";
NCBI_SRA	SRR9657450	Triticum_dicoccoides	TRIDC2AG080470.2	2A	StringTie	transcript	766852205	766853257	1000	-	.	gene_id "STRG.14540"; transcript_id "STRG.14540.2"; reference_id "TRIDC2AG080470.2"; ref_gene_id "TRIDC2AG080470"; cov "166.160767"; FPKM "27.117428"; TPM "35.382103";
NCBI_SRA	SRR9657450	Triticum_dicoccoides	TRIDC2AG080470.2	2A	StringTie	exon	766852205	766853257	1000	-	.	gene_id "STRG.14540"; transcript_id "STRG.14540.2"; exon_number "1"; reference_id "TRIDC2AG080470.2"; ref_gene_id "TRIDC2AG080470"; cov "166.160767";
NCBI_SRA	SRR9657450	Triticum_dicoccoides	TRIDC2BG088710.2	2B	StringTie	transcript	793155658	793156735	1000	-	.	gene_id "STRG.20513"; transcript_id "STRG.20513.2"; reference_id "TRIDC2BG088710.2"; ref_gene_id "TRIDC2BG088710"; cov "64.074799"; FPKM "10.457004"; TPM "13.644022";
NCBI_SRA	SRR9657450	Triticum_dicoccoides	TRIDC2BG088710.2	2B	StringTie	exon	793155658	793156735	1000	-	.	gene_id "STRG.20513"; transcript_id "STRG.20513.2"; exon_number "1"; reference_id "TRIDC2BG088710.2"; ref_gene_id "TRIDC2BG088710"; cov "64.074799";
NCBI_SRA	SRR9657451	Triticum_dicoccoides	TRIDC2AG080470.2	2A	StringTie	transcript	766852205	766853257	1000	-	.	gene_id "STRG.15784"; transcript_id "STRG.15784.2"; reference_id "TRIDC2AG080470.2"; ref_gene_id "TRIDC2AG080470"; cov "63.225567"; FPKM "11.946077"; TPM "12.333482";
NCBI_SRA	SRR9657451	Triticum_dicoccoides	TRIDC2AG080470.2	2A	StringTie	exon	766852205	766853257	1000	-	.	gene_id "STRG.15784"; transcript_id "STRG.15784.2"; exon_number "1"; reference_id "TRIDC2AG080470.2"; ref_gene_id "TRIDC2AG080470"; cov "63.225567";
NCBI_SRA	SRR9657451	Triticum_dicoccoides	TRIDC2BG088710.2	2B	StringTie	transcript	793155658	793156735	1000	-	.	gene_id "STRG.22152"; transcript_id "STRG.22152.2"; reference_id "TRIDC2BG088710.2"; ref_gene_id "TRIDC2BG088710"; cov "244.623383"; FPKM "46.220066"; TPM "47.718956";
NCBI_SRA	SRR9657451	Triticum_dicoccoides	TRIDC2BG088710.2	2B	StringTie	exon	793155658	793156735	1000	-	.	gene_id "STRG.22152"; transcript_id "STRG.22152.2"; exon_number "1"; reference_id "TRIDC2BG088710.2"; ref_gene_id "TRIDC2BG088710"; cov "244.623383";
EBI_ArrayExpress	ERR1201797	Triticum_aestivum	TraesCS2A02G573900.1	2A	StringTie	transcript	769144844	769146212	1000	+	.	gene_id "STRG.18072"; transcript_id "STRG.18072.1"; reference_id "TraesCS2A02G573900.1"; ref_gene_id "TraesCS2A02G573900"; cov "55.970051"; FPKM "13.799791"; TPM "22.973417";
EBI_ArrayExpress	ERR1201797	Triticum_aestivum	TraesCS2A02G573900.1	2A	StringTie	exon	769144844	769146212	1000	+	.	gene_id "STRG.18072"; transcript_id "STRG.18072.1"; exon_number "1"; reference_id "TraesCS2A02G573900.1"; ref_gene_id "TraesCS2A02G573900"; cov "55.970051";
EBI_ArrayExpress	ERR1201797	Triticum_aestivum	TraesCS2B02G613900.1	2B	StringTie	transcript	793033781	793035166	1000	-	.	gene_id "STRG.23766"; transcript_id "STRG.23766.1"; reference_id "TraesCS2B02G613900.1"; ref_gene_id "TraesCS2B02G613900"; cov "18.269119"; FPKM "4.504374"; TPM "7.498727";
EBI_ArrayExpress	ERR1201797	Triticum_aestivum	TraesCS2B02G613900.1	2B	StringTie	exon	793033781	793035166	1000	-	.	gene_id "STRG.23766"; transcript_id "STRG.23766.1"; exon_number "1"; reference_id "TraesCS2B02G613900.1"; ref_gene_id "TraesCS2B02G613900"; cov "18.269119";
EBI_ArrayExpress	ERR1201798	Triticum_aestivum	TraesCS2A02G573900.1	2A	StringTie	transcript	769144844	769146212	1000	+	.	gene_id "STRG.18674"; transcript_id "STRG.18674.1"; reference_id "TraesCS2A02G573900.1"; ref_gene_id "TraesCS2A02G573900"; cov "116.185043"; FPKM "20.320807"; TPM "34.215862";
EBI_ArrayExpress	ERR1201798	Triticum_aestivum	TraesCS2A02G573900.1	2A	StringTie	exon	769144844	769146212	1000	+	.	gene_id "STRG.18674"; transcript_id "STRG.18674.1"; exon_number "1"; reference_id "TraesCS2A02G573900.1"; ref_gene_id "TraesCS2A02G573900"; cov "116.185043";
EBI_ArrayExpress	ERR1201798	Triticum_aestivum	TraesCS2B02G613900.1	2B	StringTie	transcript	793033781	793035166	1000	-	.	gene_id "STRG.24548"; transcript_id "STRG.24548.1"; reference_id "TraesCS2B02G613900.1"; ref_gene_id "TraesCS2B02G613900"; cov "41.271069"; FPKM "7.218325"; TPM "12.154104";
EBI_ArrayExpress	ERR1201798	Triticum_aestivum	TraesCS2B02G613900.1	2B	StringTie	exon	793033781	793035166	1000	-	.	gene_id "STRG.24548"; transcript_id "STRG.24548.1"; exon_number "1"; reference_id "TraesCS2B02G613900.1"; ref_gene_id "TraesCS2B02G613900"; cov "41.271069";
EBI_ArrayExpress	ERR1201799	Triticum_aestivum	TraesCS2A02G573900.1	2A	StringTie	transcript	769144844	769146212	1000	+	.	gene_id "STRG.18403"; transcript_id "STRG.18403.1"; reference_id "TraesCS2A02G573900.1"; ref_gene_id "TraesCS2A02G573900"; cov "63.732349"; FPKM "14.100668"; TPM "24.531574";
EBI_ArrayExpress	ERR1201799	Triticum_aestivum	TraesCS2A02G573900.1	2A	StringTie	exon	769144844	769146212	1000	+	.	gene_id "STRG.18403"; transcript_id "STRG.18403.1"; exon_number "1"; reference_id "TraesCS2A02G573900.1"; ref_gene_id "TraesCS2A02G573900"; cov "63.732349";
EBI_ArrayExpress	ERR1201799	Triticum_aestivum	TraesCS2B02G613900.1	2B	StringTie	transcript	793033781	793035166	1000	-	.	gene_id "STRG.24180"; transcript_id "STRG.24180.1"; reference_id "TraesCS2B02G613900.1"; ref_gene_id "TraesCS2B02G613900"; cov "27.809763"; FPKM "6.152860"; TPM "10.704412";
EBI_ArrayExpress	ERR1201799	Triticum_aestivum	TraesCS2B02G613900.1	2B	StringTie	exon	793033781	793035166	1000	-	.	gene_id "STRG.24180"; transcript_id "STRG.24180.1"; exon_number "1"; reference_id "TraesCS2B02G613900.1"; ref_gene_id "TraesCS2B02G613900"; cov "27.809763";
