# Supplementary material for: A member of wheat class III peroxidase gene family, TaPRX-2A, enhanced the tolerance of salt stress
Source: BMC Plant Biol. 2020 Aug 26;20:392. doi: 10.1186/s12870-020-02602-1 (PMC7449071; doi:10.1186/s12870-020-02602-1)
Supplement: Supplementary file 11 — Additional file 11: Table S5. Primers used for analysis. [file 12870_2020_2602_MOESM11_ESM.xls]

## Sheet: sheet
Table S5：Primers used for analysis.
Gene	Primer name	Sequence (5´→3´)
TaPRX-2A	TaPRX-F	CAGCGATGGCGTCCAGAGCA
	TaPRX-R	CCGGCTTAACGGTCACTCACT
TaPRX-2A	qTaPRX-F	CGTGTGTGTGATCATCAGTAAC
	qTaPRX-R	AGGCGGAGTGTAAATTACAAGA
18SrRNA	18SrRNA-F	GTGACGGGTGACGGAGAATT
	18SrRNA-R	GACACTAATGCGCCCGGTAT
RD22	RD22-F	GTTCTCCGCCGCCAATCT
	RD22-R	GTGTTTTCCAGCCTACCG
TLP4	TLP4-F	GGGCAGTGGTTGCGTAGTG
	TLP4-R	GAGGGCGACAAAGCAGACG
ABAI	ABAI-F	CTGGAGGCGTTCGTCATC
	ABAI-R	CTGCTGTGGTCTGGTCGG
GLP4	GLP4-F	TCCTTGCTGTTCTTCTTGCG
	GLP4-R	GGCTTGTGGGGTTGGGTTGA
GST22	GST22-F	GGGATTGGGGCAGGAG
	GST22-R	TCGGGAGGGAGGAAGC
FeSOD	FeSOD-F	GAAGCTTGAGGTGGTTCACA
	FeSOD-R	TAAGCATGCTCCCACAAGTC
CuSOD	CuSOD-F	GTTGTTGGGAGAGCGTTTGT
	CuSOD-R	GCAAGTCTTCCACCAGCATT
CAT	CAT-F	GAGTCGCTCCACATGTTCAC
	CAT-R	TTCACCAGCGTGTAGGTGTT
APX	APX-F	GGCTAATGCTGGTCTTGTGA
	APX-R	GCACTGGCAAGTTGAAACAG
